# Supplementary material for: Evidence for a Constrained Mutational Pathway to High-Level Spectinomycin Resistance in Neisseria: RpsE Loop 2 Mutations and Associated Growth Costs
Source: Int J Mol Sci. 2026 Jul 3;27(13):5971. doi: 10.3390/ijms27135971 (PMC13361928; doi:10.3390/ijms27135971)
Supplement: Supplementary file 1 [file ijms-27-05971-s001.zip › Supplementary Table S1.xlsx]

## Sheet: Clinical_B (SPC=16)
Variant origin	Position	Ref	Alt	HGVS name	Type	Effect	Protein change	Annotation	Phred score	Error probability	Filter	DP (Read depth at the locus)	AO (Alternate allele observation count)	SAF (Number of alternate observations on the forward strand)	SAR (Number of alternate observations on the reverse strand)	RO (Reference allele observation count)	AO/(AO+RO) ratio
Parental strain had this, but it was LOW_QUAL	1855782	T	C	n.1855782T>C	snp	intergenic_region	-	[Porin porB]:[LysR family transcriptional regulator OxyR]	2366.58	2.19786e-237	PASS	113	91	44	47	22	0.80531
Parental strain had this, but it was LOW_QUAL	1855775	T	C	n.1855775T>C	snp	intergenic_region	-	[Porin porB]:[LysR family transcriptional regulator OxyR]	2125.23	2.99916e-213	LOW_QUAL	108	85	42	43	23	0.787037
Parental strain had this, but it was LOW_QUAL	1855768	T	C	n.1855768T>C	snp	intergenic_region	-	[Porin porB]:[LysR family transcriptional regulator OxyR]	1796.49	2.24388e-180	LOW_QUAL	104	76	37	39	28	0.730769
Parental strain had this, but it was LOW_QUAL	1855754	T	C	n.1855754T>C	snp	intergenic_region	-	[Porin porB]:[LysR family transcriptional regulator OxyR]	637.391	1.82348e-64	LOW_QUAL	90	52	26	26	38	0.577778
Parental strain had this, but it was LOW_QUAL	52878	G	A	c.2970C>T	snp	synonymous_variant	Gly990Gly (990/1046)	pilC (PilC family type IV pilus tip adhesin)	287.41	1.81552e-29	LOW_QUAL	162	87	63	24	75	0.537037
Parental strain had this, but it was LOW_QUAL	55747	GCCCCCCCCCCCCCCCCCCCCCCGCCGGTAT	GCCCCCCCCCCCCCCCCCCGCCGGTAT	c.79_82delGGGG	del	frameshift_variant	Gly33fs (27/1046)	pilC (PilC family type IV pilus tip adhesin)	281.065	7.82528e-29	LOW_QUAL	22	15	0	15	0	1
Parental strain had this, but it was LOW_QUAL	52872	C	T	c.2976G>A	snp	synonymous_variant	Ala992Ala (992/1046)	pilC (PilC family type IV pilus tip adhesin)	256.634	2.1707e-26	LOW_QUAL	160	87	63	24	73	0.54375
Parental strain had this, but it was LOW_QUAL	1643809	TCCCCTTTT	TCCCCCTTTT	n.1643813_1643814insC	ins	intergenic_region	-	[IS110 family transposase]:[hypothetical protein]	166.797	2.09074e-17	LOW_QUAL	12	11	11	0	0	1
Parental strain had this, but it was LOW_QUAL	1855747	T	C	n.1855747T>C	snp	intergenic_region	-	[Porin porB]:[LysR family transcriptional regulator OxyR]	135.488	2.82618e-14	LOW_QUAL	91	45	22	23	45	0.5
Parental strain had this, but it was LOW_QUAL	473433	G	A	c.219G>A	snp	synonymous_variant	Ala73Ala (73/93)	hypothetical protein	116.065	2.47457e-12	LOW_QUAL	103	56	47	9	47	0.543689
New, but LOW_QUAL	1821872	C	A	c.1757C>A	snp	missense_variant	Ala586Asp (586/919)	Rne/Rng family ribonuclease (RNA processing nuclease)	94.3287	3.69088e-10	LOW_QUAL	3	3	2	1	0	1
Parental strain had this, but it was LOW_QUAL	473169	C	T	c.132C>T	snp	synonymous_variant	Phe44Phe (44/49)	hypothetical protein	68.3172	1.47326e-07	LOW_QUAL	7	6	6	0	1	0.857143
Parental strain had this, but it was LOW_QUAL	473119	G	T	c.82G>T	snp	missense_variant	Ala28Ser (28/49)	hypothetical protein	48.5745	1.38851e-05	LOW_QUAL	4	4	4	0	0	1
New, but LOW_QUAL	1648022	A	C	c.43T>G	snp	stop_lost	Ter15Gluext*? (15/92)	hypothetical protein	29.4026	0.00114747	LOW_QUAL	2	2	2	0	0	1
Parental strain had this, but it was LOW_QUAL	1144453	GAAA	TAAC	c.561_564delGAAAinsTAAC	complex	missense_variant	Lys188Asn (187/320)	IS110 family transposase	17.8178	0.016528	LOW_QUAL	13	13	0	13	0	1
Parental strain had this, but it was LOW_QUAL	1725311	G	A	c.306G>A	snp	synonymous_variant	Lys102Lys (102/320)	IS110 family transposase	14.8789	0.032517	LOW_QUAL	4	4	0	4	0	1
Parental strain had this, but it was LOW_QUAL	1640980	CCGCGCGCT	CCGCGCT	c.329_330delGC	del	frameshift_variant	Arg110fs (110/150)	hypothetical protein (DUF3310 domain-containing protein)	12.0367	0.0625648	LOW_QUAL	3	3	0	3	0	1
New, but LOW_QUAL	2103916	CTGC	TTGGC	c.5_8delGCAGinsGCCAA	complex	frameshift_variant&missense_variant	Arg3fs (19/784)	hypothetical protein	1.67545	0.679916	LOW_QUAL	3	2	2	0	1	0.666667
Parental strain had this, but it was LOW_QUAL	1725339	AAA	CAG	c.334_336delAAAinsCAG	complex	missense_variant	Lys112Gln (112/320)	IS110 family transposase	0.245027	0.945143	LOW_QUAL	2	2	0	2	0	1
Parental strain had this, but it was LOW_QUAL	2105650	AGTA	GGCC	n.2105650_2105653delAGTAinsGGCC	complex	intergenic_region	-	[pilin]:[pilin]	0.245008	0.945147	LOW_QUAL	2	2	2	0	0	1
Parental strain had this, but it was LOW_QUAL	1641558	CAACC	CGGAACC	n.1641558_1641559insGG	ins	intergenic_region	-	[hypothetical protein]:[hypothetical protein]	0.146582	0.966811	LOW_QUAL	3	3	0	3	0	1
Parental strain had this, but it was LOW_QUAL	1144474	AT	GC	c.582_583delATinsGC	complex	missense_variant	Cys195Arg (194/320)	IS110 family transposase	0.00940844	0.997836	LOW_QUAL	9	9	0	9	0	1

## Sheet: Clinical_C (SPC=128)
Variant origin	Position	Ref	Alt	HGVS name	Type	Effect	Protein change	Annotation	Phred score	Error probability	Filter	DP (Read depth at the locus)	AO (Alternate allele observation count)	SAF (Number of alternate observations on the forward strand)	SAR (Number of alternate observations on the reverse strand)	RO (Reference allele observation count)	AO/(AO+RO) ratio
New mutation	2018260	C	A	c.69G>T	snp	missense_variant	Trp23Cys (23/242)	rpsB (Small ribosomal subunit protein S2)	26357.2	< 10^-300	PASS	749	747	342	405	1	0.998663
New mutation	1067358	G	A	c.44G>A	snp	missense_variant	Gly15Asp (15/502)	Ppx/GppA phosphatase family protein	22389.7	< 10^-300	PASS	643	641	323	318	1	0.998442
Parental strain had this, but it was LOW_QUAL	1855782	T	C	n.1855782T>C	snp	intergenic_region	-	[Porin porB]:[LysR family transcriptional regulator OxyR]	6130.8	< 10^-300	LOW_QUAL	384	283	100	183	100	0.738903
Parental strain had this, but it was LOW_QUAL	2104103	A	G	c.162T>C	snp	synonymous_variant	Val54Val (54/122)	pilin	5961.47	< 10^-300	PASS	241	224	106	118	17	0.929461
New mutation	635780	TTGGCTGGCTGGCTGGCTGGCTGGCTGGCTGGCTGGCTGGCTGGCTGGCTGGCTGGCTGGCTGGCTGGCTGGCTGGCTGGCT	TTGGCTGGCTGGCTGGCTGGCTGGCTGGCTGGCTGGCTGGCTGGCTGGCTGGCTGGCTGGCTGGCTGGCTGGCTGGCT	c.416_419delAGCC	del	frameshift_variant	Ala165fs (139/170)	site-specific DNA-methyltransferase	5862.36	< 10^-300	PASS	206	178	81	97	6	0.967391
Parental strain had this, but it was LOW_QUAL	75165	GGAAGAGAAGAGAAGAGAAGAGAAGAGAAGAGAAGAGAAGAGAAGAGAAGAGAAGAGAAGAGAAGAGAAGAGAAGGT	GGAAGAGAAGAGAAGAGAAGAGAAGAGAAGAGAAGAGAAGAGAAGAGAAGAGAAGAGAAGAGAAGGT	n.75230_75239delAGAAGAGAAG	del	intergenic_region	-	[opacity family porin Opa]-[lspA, signal peptidase II]	5282.25	< 10^-300	PASS	313	180	84	96	1	0.994475
Parental strain had this, but it was LOW_QUAL	1855775	T	C	n.1855775T>C	snp	intergenic_region	-	[Porin porB]:[LysR family transcriptional regulator OxyR]	4634.42	< 10^-300	LOW_QUAL	373	250	88	162	123	0.670241
New mutation	2104084	T	G	c.181A>C	snp	missense_variant	Asn61His (61/122)	pilin	4050.32	< 10^-300	PASS	174	161	69	92	13	0.925287
Parental strain had this, but it was LOW_QUAL	1855768	T	C	n.1855768T>C	snp	intergenic_region	-	[Porin porB]:[LysR family transcriptional regulator OxyR]	3824.97	< 10^-300	LOW_QUAL	359	233	81	152	125	0.650838
Parental strain had this, but it was LOW_QUAL	1521311	GGAAGAGAAGAGAAGAGAAGAGAAGAGAAGAGAAGAGAAGAGAAGAGAAGAGAAGAGAAGAGAAGAGAAGAGAAGGT	GGAAGAGAAGAGAAGAGAAGAGAAGAGAAGAGAAGAGAAGAGAAGAGAAGAGAAGAGAAGAGAAGAGAAGGT	n.1521381_1521385delAGAAG	del	intergenic_region	-	[opacity family porin]:[pilin]	2445.29	2.95801e-245	PASS	242	113	110	3	14	0.889764
Parental strain had this, but it was LOW_QUAL	52810	TT	CC	c.3037_3038delAAinsGG	complex	missense_variant	Lys1013Gly (1013/1046)	pilC (PilC family type IV pilus tip adhesin)	1201.08	7.7983e-121	LOW_QUAL	268	154	54	100	114	0.574627
Parental strain had this, but it was LOW_QUAL	52821	G	C	c.3027C>G	snp	synonymous_variant	Arg1009Arg (1009/1046)	pilC (PilC family type IV pilus tip adhesin)	1139.4	1.14815e-114	LOW_QUAL	271	151	53	98	120	0.557196
Parental strain had this, but it was LOW_QUAL	55747	GCCCCCCCCCCCCCCCCCCCCCCGCCGGTAT	GCCCCCCCCCCCCCCCCCCGCCGGTAT	c.79_82delGGGG	del	frameshift_variant	Gly33fs (27/1046)	pilC (PilC family type IV pilus tip adhesin)	646.907	2.03845e-65	LOW_QUAL	57	32	0	32	0	1
Parental strain had this, but it was LOW_QUAL	52878	G	A	c.2970C>T	snp	synonymous_variant	Gly990Gly (990/1046)	pilC (PilC family type IV pilus tip adhesin)	545.25	2.98538e-55	LOW_QUAL	409	214	133	81	195	0.523227
Parental strain had this, but it was LOW_QUAL	1643809	TCCCCTTTT	TCCCCCTTTT	n.1643813_1643814insC	ins	intergenic_region	-	[IS110 family transposase]-[hypothetical protein]	467.575	1.74783e-47	LOW_QUAL	32	30	30	0	0	1
Parental strain had this, but it was LOW_QUAL	52872	C	T	c.2976G>A	snp	synonymous_variant	Ala992Ala (992/1046)	pilC (PilC family type IV pilus tip adhesin)	369.144	1.21787e-37	LOW_QUAL	398	209	129	80	189	0.525126
Parental strain had this, but it was LOW_QUAL	1640980	CCGCGCGCT	CCGCGCT	c.329_330delGC	del	frameshift_variant	Arg110fs (110/150)	hypothetical protein (DUF3310 domain-containing protein)	193.863	4.10866e-20	PASS	19	15	1	14	0	1
Parental strain had this, but it was LOW_QUAL	1144474	AT	GC	c.582_583delATinsGC	complex	missense_variant	Cys195Arg (194/320)	IS110 family transposase	132.792	5.25775e-14	PASS	29	29	2	27	0	1
Parental strain had this, but it was LOW_QUAL	473169	C	T	c.132C>T	snp	synonymous_variant	Phe44Phe (44/49)	hypothetical protein	127.69	1.70216e-13	LOW_QUAL	18	13	13	0	5	0.722222
New, but LOW_QUAL	1821872	C	A	c.1757C>A	snp	missense_variant	Ala586Asp (586/919)	Rne/Rng family ribonuclease (RNA processing)	123.153	4.83838e-13	LOW_QUAL	6	5	2	3	1	0.833333
New, but LOW_QUAL	738358	G	T	c.205C>A	snp	missense_variant	Leu69Met (69/146)	hypothetical protein	84.7863	3.32177e-09	LOW_QUAL	3	3	0	3	0	1
Parental strain had this, but it was LOW_QUAL	752057	C	T	c.360G>A	snp	synonymous_variant	Arg120Arg (120/287)	transposase	83.5659	4.39957e-09	LOW_QUAL	5	5	0	5	0	1
Parental strain had this, but it was LOW_QUAL	1725311	G	A	c.306G>A	snp	synonymous_variant	Lys102Lys (102/320)	IS110 family transposase	78.7084	1.34636e-08	LOW_QUAL	8	8	0	8	0	1
Parental strain had this, but it was LOW_QUAL	2105653	A	C	n.2105653A>C	snp	intergenic_region	-	[pilin]:[pilin]	52.2191	5.99915e-06	LOW_QUAL	2	2	2	0	0	1
New, but LOW_QUAL	1648022	A	C	c.43T>G	snp	stop_lost	Ter15Glu ext*? (15/92)	hypothetical protein	48.4869	1.4168e-05	LOW_QUAL	3	3	3	0	0	1
Parental strain had this, but it was LOW_QUAL	1641005	T	G	c.348T>G	snp	synonymous_variant	Pro116Pro (116/150)	hypothetical protein (DUF3310 domain-containing protein)	39.4385	0.000113802	LOW_QUAL	4	4	0	4	0	1
New, but LOW_QUAL	156456	CAAAAAAAGACC	CAAAAAAGACC	c.331delA	del	frameshift_variant	Arg111fs (111/287)	transposase	3.23328	0.474976	LOW_QUAL	2	2	2	0	0	1
New, but LOW_QUAL	1645502	T	G	c.40A>C	snp	missense_variant	Thr14Pro (14/394)	zonular occludens toxin domain-containing protein	3.0103	0.5	LOW_QUAL	4	2	1	1	2	0.5
Parental strain had this, but it was LOW_QUAL	1725339	AAA	CAG	c.334_336delAAAinsCAG	complex	missense_variant	Lys112Gln (112/320)	IS110 family transposase	2.91724	0.51083	LOW_QUAL	6	6	0	6	0	1
Parental strain had this, but it was LOW_QUAL	473119	G	T	c.82G>T	snp	missense_variant	Ala28Ser (28/49)	hypothetical protein	1.75845	0.667045	LOW_QUAL	10	6	6	0	4	0.6
Parental strain had this, but it was LOW_QUAL	1641557	GCAACC	GCGGAACC	n.1641558_1641559insGG	ins	intergenic_region	-	[hypothetical protein]:[hypothetical protein]	0.450456	0.901476	LOW_QUAL	2	2	0	2	0	1
New, but LOW_QUAL	1137325	A	G	c.97A>G	snp	missense_variant	Ser33Gly (33/47)	hypothetical protein	0.398178	0.912394	LOW_QUAL	7	3	3	0	4	0.428571
Parental strain had this, but it was LOW_QUAL	1144453	GAAA	TAAC	c.561_564delGAAAinsTAAC	complex	missense_variant	Lys188Asn (187/320)	IS110 family transposase	0.279286	0.937716	LOW_QUAL	27	27	0	27	0	1
New, but LOW_QUAL	2104058	GCC	AGT	c.205_207delGGCinsACT	complex	missense_variant	Gly69Thr (69/122)	pilin	0.0192706	0.995573	LOW_QUAL	15	8	8	0	7	0.533333
New, but LOW_QUAL	1646780	G	A	c.621C>T	snp	synonymous_variant	Phe207Phe (207/516)	IgG-binding virulence factor TspB family protein	0.00200216	0.999539	LOW_QUAL	5	2	0	2	3	0.4
New, but LOW_QUAL	2103916	CTGC	TTGGC	c.5_8delGCAGinsGCCAA	complex	frameshift_variant&missense_variant	Arg3fs (19784)	hypothetical protein	9.84824e-05	0.999977	LOW_QUAL	8	6	6	0	2	0.75
Parental strain had this, but it was LOW_QUAL	2103943	T	G	c.322A>C	snp	missense_variant	Lys108Gln (108/122)	pilin	9.06448e-07	1	LOW_QUAL	4	2	2	0	2	0.5

## Sheet: Clinical_D (SPC>2048)
Variant origin	Position	Ref	Alt	HGVS name	Type	Effect	Protein change	Annotation	Phred score	Error probability	Filter	DP (Read depth at the locus)	AO (Alternate allele observation count)	SAF (Number of alternate observations on the forward strand)	SAR (Number of alternate observations on the reverse strand)	RO (Reference allele observation count)	AO/(AO+RO) ratio
New mutation	1864671	ATAATGCGACC	AC	c.89_97delGTCGCATTA	del	disruptive_inframe_deletion	Gly30_Met33delinsVal (30/172)	rpsE (Small ribosomal subunit protein S5)	6970.54	< 10^-300	PASS	218	218	164	54	0	1
Parental strain had this, but it was LOW_QUAL	2103997	T	C	c.268A>G	snp	missense_variant	Lys90Glu (90/122)	pilin	3190.56	< 10^-300	PASS	159	137	87	50	22	0.861635
Parental strain had this, but it was LOW_QUAL	2104003	C	T	c.262G>A	snp	missense_variant	Glu88Lys (88/122)	pilin	3050.99	< 10^-300	PASS	158	132	82	50	26	0.835443
Parental strain had this, but it was LOW_QUAL	1855782	T	C	n.1855782T>C	snp	intergenic_region	-	[Porin porB]:[LysR family transcriptional regulator OxyR]	2621.54	7.01455e-263	LOW_QUAL	202	136	45	91	65	0.676617
Parental strain had this, but it was LOW_QUAL	2195112	TCGGGGGGGGGGGGGGTATAT	TCGGGGGGGGGGGGGGATATAT	c.315_316insA	ins	frameshift_variant	Tyr106fs (106/362)	glycosyltransferase family 2 protein	1754.47	3.57273e-176	PASS	123	58	53	5	3	0.95082
Parental strain had this, but it was LOW_QUAL	1855768	T	C	n.1855768T>C	snp	intergenic_region	-	[Porin porB]:[LysR family transcriptional regulator OxyR]	1552.18	6.05341e-156	LOW_QUAL	189	112	34	78	77	0.592593
Parental strain had this, but it was LOW_QUAL	1855775	T	C	n.1855775T>C	snp	intergenic_region	-	[Porin porB]:[LysR family transcriptional regulator OxyR]	1425.93	2.5527e-143	LOW_QUAL	197	113	33	80	84	0.573604
Parental strain had this, but it was LOW_QUAL	75165	GGAAGAGAAGAGAAGAGAAGAGAAGAGAAGAGAAGAGAAGAGAAGAGAAGAGAAGAGAAGAGAAGAGAAGAGAAGGT	GGAAGAGAAGAGAAGAGAAGAGAAGAGAAGAGAAGAGAAGAGAAGAGAAGAGAAGAGAAGAGAAGGT	n.75230_75239delAGAAGAGAAG	del	intergenic_region	-	[opacity family porin Opa]-[lspA, signal peptidase II]	1412.85	5.188e-142	LOW_QUAL	150	88	42	46	44	0.666667
Parental strain had this, but it was LOW_QUAL	52810	TT	CC	c.3037_3038delAAinsGG	complex	missense_variant	Lys1013Gly (1013/1046)	pilC (PilC family type IV pilus tip adhesin)	709.116	1.22574e-71	LOW_QUAL	137	81	20	61	55	0.595588
Parental strain had this, but it was LOW_QUAL	52821	G	C	c.3027C>G	snp	synonymous_variant	Arg1009Arg (1009/1046)	pilC (PilC family type IV pilus tip adhesin)	626.382	2.30038e-63	LOW_QUAL	140	80	20	60	59	0.57554
Parental strain had this, but it was LOW_QUAL	52878	G	A	c.2970C>T	snp	synonymous_variant	Gly990Gly (990/1046)	pilC (PilC family type IV pilus tip adhesin)	520.609	8.69161e-53	LOW_QUAL	215	116	70	46	98	0.542056
Parental strain had this, but it was LOW_QUAL	1855754	T	C	n.1855754T>C	snp	intergenic_region	-	[Porin porB]:[LysR family transcriptional regulator OxyR]	337.972	1.59514e-34	LOW_QUAL	178	86	29	57	92	0.483146
Parental strain had this, but it was LOW_QUAL	1725311	G	A	c.306G>A	snp	synonymous_variant	Lys102Lys (102/320)	IS110 family transposase	100.739	8.43529e-11	LOW_QUAL	4	4	0	4	0	1
New, but LOW_QUAL	635780	TTGGCTGGCTGGCTGGCTGGCTGGCTGGCTGGCTGGCTGGCTGGCTGGCTGGCTGGCTGGCTGGCTGGCTGGCTGGCTGGCT	TTGGCTGGCTGGCTGGCTGGCTGGCTGGCTGGCTGGCTGGCTGGCTGGCTGGCTGGCTGGCTGGCTGGCTGGCTGGCT	c.416_419delAGCC	del	frameshift_variant	Ala165fs (139/170)	site-specific DNA-methyltransferase	78.18	1.52055e-08	LOW_QUAL	144	68	30	38	66	0.507463
New, but LOW_QUAL	1821872	C	A	c.1757C>A	snp	missense_variant	Ala586Asp (586/919)	Rne/Rng family ribonuclease	72.3651	5.80083e-08	LOW_QUAL	4	3	1	2	1	0.75
Parental strain had this, but it was LOW_QUAL	1640980	CCGCGCGCT	CCGCGCTGCT	c.328_329insT	ins	frameshift_variant	Arg110fs (110/150)	DUF3310 domain-containing protein	57.8314	1.64763e-06	LOW_QUAL	7	3	0	3	0	1
New, but LOW_QUAL	1646780	G	A	c.621C>T	snp	synonymous_variant	Phe207Phe (207/516)	IgG-binding virulence factor TspB family protein	32.5372	0.000557545	LOW_QUAL	4	2	1	1	2	0.5
Parental strain had this, but it was LOW_QUAL	1641005	T	G	c.348T>G	snp	synonymous_variant	Pro116Pro (116/150)	DUF3310 domain-containing protein	7.47777	0.178741	LOW_QUAL	2	2	0	2	0	1
Parental strain had this, but it was LOW_QUAL	1144453	GAAA	TAAC	c.561_564delGAAAinsTAAC	complex	missense_variant	Lys188Asn (187/320)	IS110 family transposase	2.23009	0.598399	LOW_QUAL	12	12	0	12	0	1
New, but LOW_QUAL	1648020	CTA	CGGC	c.43_44delTAinsGCC	complex	frameshift_variant&stop_lost	Ter15fs (15/92)	hypothetical protein	0.711184	0.848949	LOW_QUAL	3	3	3	0	0	1
Parental strain had this, but it was LOW_QUAL	1641557	GCAACC	GCGGAACC	n.1641558_1641559insGG	ins	intergenic_region	-	[hypothetical protein]:[hypothetical protein]	0.450456	0.901476	LOW_QUAL	2	2	0	2	0	1
Parental strain had this, but it was LOW_QUAL	1144474	AT	GC	c.582_583delATinsGC	complex	missense_variant	Cys195Arg (194/320)	IS110 family transposase	0.000755099	0.999826	LOW_QUAL	8	8	0	8	0	1

## Sheet: Clinical_E (SPC=16)
Variant origin	Position	Ref	Alt	HGVS name	Type	Effect	Protein change	Annotation	Phred score	Error probability	Filter	DP (Read depth at the locus)	AO (Alternate allele observation count)	SAF (Number of alternate observations on the forward strand)	SAR (Number of alternate observations on the reverse strand)	RO (Reference allele observation count)	AO/(AO+RO) ratio
Synonymous	1819603	G	A	c.21C>T	snp	synonymous_variant	Ser7Ser (7/330)	RluA family pseudouridine synthase	13442.7	< 10^-300	PASS	385	384	252	132	1	0.997403
New mutation	1574884	ACTTCTCTTCTCTTCTCTTCTCTTCTCTTCTCTTCTCTTCCG	ACTTCTCTTCTCTTCTCTTCTCTTCTCTTCTCTTCCG	c.61_65delTCTTC	del	frameshift_variant	Ser21fs (21/273)	opacity family porin	8652.67	< 10^-300	PASS	294	278	87	191	1	0.996416
Parental strain had this, but it was LOW_QUAL	2195113	CGGGGGGGGGGGGGGTATAT	CGGGGGGGGGGGGGGATATAT	c.315_316insA	ins	frameshift_variant	Tyr106fs (106/362)	glycosyltransferase family 2 protein	1868.81	1.31522e-187	PASS	139	59	53	6	0	1
Parental strain had this, but it was LOW_QUAL	52810	TT	CC	c.3037_3038delAAinsGG	complex	missense_variant	Lys1013Gly (1013/1046)	pilC (PilC family type IV pilus tip adhesin)	632.991	5.02227e-64	LOW_QUAL	114	69	15	54	45	0.605263
Parental strain had this, but it was LOW_QUAL	52821	G	C	c.3027C>G	snp	synonymous_variant	Arg1009Arg (1009/1046)	pilC (PilC family type IV pilus tip adhesin)	500.102	9.76787e-51	LOW_QUAL	111	64	15	49	47	0.576577
New mutation	2104058	GCC	AGT	c.205_207delGGCinsACT	complex	missense_variant	Gly69Thr (69/122)	pilin	369.657	1.08218e-37	PASS	13	12	7	5	0	1
New mutation	2104066	CTTTG	TTTCC	c.195_199delCAAAGinsGGAAA	complex	missense_variant	LysAsp66GluAsn (65/122)	pilin	367.472	1.78978e-37	PASS	12	12	7	5	0	1
Parental strain had this, but it was LOW_QUAL	473433	G	A	c.219G>A	snp	synonymous_variant	Ala73Ala (73/93)	hypothetical protein	314.141	3.8539e-32	LOW_QUAL	141	78	65	13	63	0.553191
Parental strain had this, but it was LOW_QUAL	1640980	CCGCGCGCT	CCGCGCTGCT	c.328_329insT	ins	frameshift_variant	Arg110fs (110/150)	hypothetical protein (DUF3310 domain-containing protein)	89.6535	1.08305e-09	LOW_QUAL	10	4	0	4	0	1
Parental strain had this, but it was LOW_QUAL	1725311	G	A	c.306G>A	snp	synonymous_variant	Lys102Lys (102/320)	IS110 family transposase	70.7137	8.48457e-08	LOW_QUAL	5	5	0	5	0	1
Parental strain had this, but it was LOW_QUAL	1144474	AT	GC	c.582_583delATinsGC	mnp	missense_variant	Cys195Arg (194/320)	IS110 family transposase	51.2928	7.4254e-06	LOW_QUAL	14	14	0	14	0	1
Parental strain had this, but it was LOW_QUAL	1144453	GAAA	TAAC	c.561_564delGAAAinsTAAC	complex	missense_variant	Lys188Asn (187/320)	IS110 family transposase	34.1924	0.000380855	LOW_QUAL	17	17	0	17	0	1
Parental strain had this, but it was LOW_QUAL	1641005	T	G	c.348T>G	snp	synonymous_variant	Pro116Pro (116/150)	hypothetical protein (DUF3310 domain-containing protein)	28.3519	0.00146154	LOW_QUAL	4	4	0	4	0	1
New, but LOW_QUAL	1647078	GGA	GCGA	c.322_323insG	ins	frameshift_variant	Pro108fs (108/516)	IgG-binding virulence factor TspB family protein	0.450456	0.901476	LOW_QUAL	2	2	0	2	0	1
Parental strain had this, but it was LOW_QUAL	1641558	CAACC	CGGAACC	n.1641558_1641559insGG	ins	intergenic_region	-	[hypothetical protein]:[hypothetical protein]	0.376077	0.917048	LOW_QUAL	3	2	0	2	0	1
New, but LOW_QUAL	2103916	CTGC	TTGGC	c.5_8delGCAGinsGCCAA	complex	frameshift_variant&missense_variant	Arg3fs (3/55)	hypothetical protein	0.000190643	0.999956	LOW_QUAL	6	4	4	0	2	0.666667

## Sheet: Clinical_F (SPC=128)
Variant origin	Position	Ref	Alt	HGVS name	Type	Effect	Protein change	Annotation	Phred score	Error probability	Filter	DP (Read depth at the locus)	AO (Alternate allele observation count)	SAF (Number of alternate observations on the forward strand)	SAR (Number of alternate observations on the reverse strand)	RO (Reference allele observation count)	AO/(AO+RO) ratio
New mutation	1821025	G	A	c.910G>A	snp	missense_variant	Ala304Thr (304/919)	Rne/Rng family ribonuclease (RNA processing)	13971.5	< 10^-300	PASS	401	396	193	203	5	0.987531
New mutation	1574884	ACTTCTCTTCTCTTCTCTTCTCTTCTCTTCTCTTCTCTTCCG	ACTTCTCTTCTCTTCTCTTCTCTTCTCTTCTCTTCCG	c.61_65delTCTTC	del	frameshift_variant	Ser21fs (21/273)	opacity family porin	11828.6	< 10^-300	PASS	396	375	119	256	0	1
New mutation	243560	A	G	c.776A>G	snp	missense_variant	Asp259Gly (259/331)	mltG, endolytic transglycosylase MltG (peptidoglycan biosynthesis)	10311.9	< 10^-300	PASS	297	296	132	164	0	1
Parental strain had this, but it was LOW_QUAL	2195113	CGGGGGGGGGGGGGGTATAT	CGGGGGGGGGGGGGGATATAT	c.315_316insA	ins	frameshift_variant	Tyr106fs (106/362)	glycosyltransferase family 2 protein	2670.97	7.99834e-268	PASS	173	83	70	13	1	0.988095
Parental strain had this, but it was LOW_QUAL	52821	G	C	c.3027C>G	snp	synonymous_variant	Arg1009Arg (1009/1046)	pilC (PilC family type IV pilus tip adhesin)	333.996	3.98474e-34	LOW_QUAL	151	77	18	59	74	0.509934
Parental strain had this, but it was LOW_QUAL	473433	G	A	c.219G>A	snp	synonymous_variant	Ala73Ala (73/93)	hypothetical protein	326.96	2.01372e-33	LOW_QUAL	168	91	71	20	76	0.54491
Parental strain had this, but it was LOW_QUAL	52810	TT	CC	c.3037_3038delAAinsGG	complex	missense_variant	Lys1013Gly (1013/1046)	pilC (PilC family type IV pilus tip adhesin)	310.363	9.19814e-32	LOW_QUAL	154	82	20	62	72	0.532468
New, but LOW_QUAL	1648022	A	C	c.43T>G	snp	stop_lost	Ter15Gluext*? (15/92)	hypothetical protein	78.5408	1.39933e-08	LOW_QUAL	4	4	4	0	0	1
New, but LOW_QUAL	1641549	T	G	n.1641549T>G	snp	intergenic_region	-	[hypothetical protein]:[hypothetical protein]	75.6625	2.71488e-08	LOW_QUAL	3	3	1	2	0	1
Parental strain had this, but it was LOW_QUAL	1144474	AT	GC	c.582_583delATinsGC	complex	missense_variant	Cys195Arg (194/320)	IS110 family transposase	74.7889	3.31979e-08	LOW_QUAL	11	11	0	11	0	1
New, but LOW_QUAL	1725311	G	A	c.306G>A	snp	synonymous_variant	Lys102Lys (102/320)	IS110 family transposase	45.6875	2.69929e-05	LOW_QUAL	4	4	0	4	0	1
Parental strain had this, but it was LOW_QUAL	1640980	CCGCGCGCT	CCGCGCT	c.329_330delGC	del	frameshift_variant	Arg110fs (110/150)	hypothetical protein (DUF3310 domain-containing protein)	9.82148	0.104196	LOW_QUAL	5	4	0	4	0	1
Parental strain had this, but it was LOW_QUAL	1641557	GCA	GA	n.1641558delC	del	intergenic_region	-	[hypothetical protein]:[hypothetical protein]	0.612438	0.868473	LOW_QUAL	4	3	0	3	0	1
New, but LOW_QUAL	2104704	T	C	c.73A>G	snp	missense_variant	Lys25Glu (25/47)	hypothetical protein	0.00434566	0.999	LOW_QUAL	3	2	0	2	1	0.666667
New, but LOW_QUAL	2104737	C	T	c.40G>A	snp	missense_variant	Asp14Asn (14/47)	hypothetical protein	0.00434566	0.999	LOW_QUAL	3	2	0	2	1	0.666667
Parental strain had this, but it was LOW_QUAL	1151691	T	G	c.79A>C	snp	missense_variant	Thr27Pro (27/448)	replication initiation factor domain-containing protein	1.71289e-13	1	LOW_QUAL	72	34	34	0	38	0.472222
Parental strain had this, but it was LOW_QUAL	1855740	T	C	n.1855740T>C	snp	intergenic_region	-	[Porin porB]:[LysR family transcriptional regulator OxyR]	1.63213e-13	1	LOW_QUAL	227	107	39	68	119	0.473451

## Sheet: Clinical_G (SPC>2048)
Variant origin	Position	Ref	Alt	HGVS name	Type	Effect	Protein change	Annotation	Phred score	Error probability	Filter	DP (Read depth at the locus)	AO (Alternate allele observation count)	SAF (Number of alternate observations on the forward strand)	SAR (Number of alternate observations on the reverse strand)	RO (Reference allele observation count)	AO/(AO+RO) ratio
New mutation	1864670	CATAA	CA	c.95_97delTTA	del	disruptive_inframe_deletion	Ile32del (32/172)	rpsE (30S ribosomal protein S5)	10561.2	< 10^-300	PASS	313	313	232	81	0	1
Parental strain had this, but it was LOW_QUAL	52810	TT	CC	c.3037_3038delAAinsGG	complex	missense_variant	Lys1013Gly (1013/1046)	pilC (PilC family type IV pilus tip adhesin)	431.898	6.45952e-44	LOW_QUAL	124	70	25	45	54	0.564516
Parental strain had this, but it was LOW_QUAL	52821	G	C	c.3027C>G	snp	synonymous_variant	Arg1009Arg (1009/1046)	pilC (PilC family type IV pilus tip adhesin)	407.466	1.79226e-41	LOW_QUAL	125	68	25	43	57	0.544
Parental strain had this, but it was LOW_QUAL	473433	G	A	c.219G>A	snp	synonymous_variant	Ala73Ala (73/93)	hypothetical protein	149.925	1.01742e-15	LOW_QUAL	144	78	68	10	66	0.541667
New, but LOW_QUAL	2103983	A	G	c.282T>C	snp	synonymous_variant	Val94Val (94/122)	pilin	137.663	1.71277e-14	LOW_QUAL	37	21	16	5	16	0.567568
Parental strain had this, but it was LOW_QUAL	1640980	CCGCGCGCT	CCGCGCT	c.329_330delGC	del	frameshift_variant	Arg110fs (110/150)	hypothetical protein (DUF3310 domain-containing protein)	118.158	1.52827e-12	LOW_QUAL	10	7	0	7	0	1
Parental strain had this, but it was LOW_QUAL	1144453	GAAA	TAAC	c.561_564delGAAAinsTAAC	complex	missense_variant	Lys188Asn (187/320)	IS110 family transposase	66.9708	2.00872e-07	LOW_QUAL	22	22	0	22	0	1
Parental strain had this, but it was LOW_QUAL	1725311	G	A	c.306G>A	snp	synonymous_variant	Lys102Lys (102/320)	IS110 family transposase	62.4251	5.72124e-07	LOW_QUAL	3	3	0	3	0	1
New, but LOW_QUAL	1648022	A	C	c.43T>G	snp	stop_lost	Ter15Gluext*? (15/92)	hypothetical protein	52.2191	5.99915e-06	LOW_QUAL	2	2	2	0	0	1
New, but LOW_QUAL	1641549	T	G	n.1641549T>G	snp	intergenic_region	-	[hypothetical protein]:[hypothetical protein]	44.8772	3.25297e-05	LOW_QUAL	2	2	1	1	0	1
Parental strain had this, but it was LOW_QUAL	2105627	TCCGCT	TCCCGCT	n.2105629_2105630insC	ins	intergenic_region	-	[pilin]:[pilin]	37.8632	0.000163561	LOW_QUAL	2	2	0	2	0	1
Parental strain had this, but it was LOW_QUAL	1641005	T	G	c.348T>G	snp	synonymous_variant	Pro116Pro (116/150)	hypothetical protein (DUF3310 domain-containing protein)	36.6945	0.000214067	LOW_QUAL	3	3	0	3	0	1
Parental strain had this, but it was LOW_QUAL	1144474	AT	GC	c.582_583delATinsGC	complex	missense_variant	Cys195Arg (194/320)	IS110 family transposase	32.235	0.000597723	LOW_QUAL	14	14	0	14	0	1
Parental strain had this, but it was LOW_QUAL	2105650	AGTA	GGCC	n.2105650_2105653delAGTAinsGGCC	complex	intergenic_region	-	[pilin]:[pilin]	0.84763	0.822691	LOW_QUAL	2	2	2	0	0	1
Parental strain had this, but it was LOW_QUAL	1641557	GCA	GA	n.1641558delC	del	intergenic_region	-	[hypothetical protein]:[hypothetical protein]	0.711184	0.848949	LOW_QUAL	3	3	0	3	0	1
Parental strain had this, but it was LOW_QUAL	1855740	T	C	n.1855740T>C	snp	intergenic_region	-	[Porin porB]:[LysR family transcriptional regulator OxyR]	1.99375e-13	1	LOW_QUAL	161	72	28	44	88	0.45

## Sheet: ATCC_I (SPC=32)
Variant origin	Position	Ref	Alt	HGVS name	Type	Effect	Protein change	Annotation	Phred score	Error probability	Filter	DP (Read depth at the locus)	AO (Alternate allele observation count)	SAF (Number of alternate observations on the forward strand)	SAR (Number of alternate observations on the reverse strand)	RO (Reference allele observation count)	AO/(AO+RO) ratio
New mutation	407399	G	A	c.164G>A	snp	missense_variant	Gly55Asp (55/67)	cold-shock protein	11321.2	< 10^-300	PASS	334	330	181	149	3	0.990991
New mutation	1361880	CTTTGC	CTTTTTGC	c.101_102dupTT	ins	frameshift_variant	Ala35fs (35/473)	sodium:proton antiporter	9634.04	< 10^-300	PASS	293	284	144	140	1	0.996491
Parental strain had this, but it was LOW_QUAL	54804	GCCCCCCCCCCGCCGGT	GCCCCCCCCCCCGCCGGT	c.78_79insG	ins	frameshift_variant	Ala30fs (26/1041)	PilC family type IV pilus tip adhesin	3682.34	< 10^-300	PASS	175	120	69	51	9	0.930233
Parental strain had this, but it was LOW_QUAL	538506	CCTTCTCTTCTCTTCTCTTCTCTTCTCTTCTCTTCTCTTCTCTTCTCTTCTCTTCTCTTCTCTTCCG	CCTTCTCTTCTCTTCTCTTCTCTTCTCTTCTCTTCTCTTCTCTTCTCTTCTCTTCTCTTCTCTTCTCTTCCG	c.82_86dupTCTTC	ins	frameshift_variant	Ala30fs (29/272)	opacity family porin	3059.63	< 10^-300	PASS	132	113	34	79	6	0.94958
Parental strain had this, but it was LOW_QUAL	1800583	T	C	n.1800583T>C	snp	intergenic_region	-	[trimeric porin porB]:[LysR family transcriptional regulator OxyR]	1313.56	4.40555e-132	LOW_QUAL	187	119	35	84	68	0.636364
Parental strain had this, but it was LOW_QUAL	1800569	T	C	n.1800569T>C	snp	intergenic_region	-	[trimeric porin porB]:[LysR family transcriptional regulator OxyR]	661.698	6.76394e-67	LOW_QUAL	183	110	31	79	73	0.601093
Parental strain had this, but it was LOW_QUAL	1739583	CGGGGGGGGGAGATT	CGGGGGGGGGGGGGGGGGGGGAGATT	c.744_745insGGGGGGGGGGG	ins	frameshift_variant	Arg249fs (249/374)	glycosyltransferase family 4 protein	441.658	6.82653e-45	LOW_QUAL	24	14	14	0	0	1
Parental strain had this, but it was LOW_QUAL	1453344	CCTCTCTA	CCTCTCTCTA	n.1453350_1453351insCT	ins	intergenic_region	-	[transferrin-binding protein-like solute binding protein]:[protein adenylyltransferase Fic]	285.36	2.91072e-29	PASS	17	17	5	12	0	1
Parental strain had this, but it was LOW_QUAL	1800597	T	C	n.1800597T>C	snp	intergenic_region	-	[trimeric porin porB]:[LysR family transcriptional regulator OxyR]	254.753	3.34734e-26	LOW_QUAL	190	103	46	57	86	0.544974
Parental strain had this, but it was LOW_QUAL	1841791	AAG	AGAG	n.1841791_1841792insG	ins	intergenic_region	-	[opacity family porin]:[IS1595 family transposase]	200.55	8.81049e-21	PASS	14	8	4	4	1	0.888889
Parental strain had this, but it was LOW_QUAL	1841628	T	C	c.30A>G	snp	synonymous_variant	Glu10Glu (10/237)	opacity family porin	66.9573	2.01498e-07	LOW_QUAL	3	3	3	0	0	1
Parental strain had this, but it was LOW_QUAL	1087293	T	C	c.359A>G	snp	missense_variant	Gln120Arg (120/133)	hypothetical protein	64.0294	3.95421e-07	LOW_QUAL	5	5	0	5	0	1
Parental strain had this, but it was LOW_QUAL	1585784	A	C	c.443A>C	snp	missense_variant	His148Pro (148/161)	DUF3310 domain-containing protein	55.1732	3.03865e-06	LOW_QUAL	2	2	2	0	0	1
Parental strain had this, but it was LOW_QUAL	1406309	G	A	c.307C>T	snp	stop_gained	Gln103* (103/287)	transposase	54.5729	3.48907e-06	LOW_QUAL	55	37	0	37	18	0.672727
Parental strain had this, but it was LOW_QUAL	1092641	TGGCA	TGGGCA	c.444_445insC	ins	frameshift_variant	Ile150fs (148/438)	replication initiation factor domain-containing protein	49.6876	1.07458e-05	LOW_QUAL	3	3	3	0	0	1
Parental strain had this, but it was LOW_QUAL	1453541	GC	GAG	n.1453542delCinsAG	complex	intergenic_region	-	[transferrin-binding protein-like solute binding protein]:[protein adenylyltransferase Fic]	38.1102	0.000154518	PASS	3	3	2	1	0	1
Parental strain had this, but it was LOW_QUAL	1406267	C	T	c.349G>A	snp	missense_variant	Asp117Asn (117/287)	transposase	10.1493	0.0966207	LOW_QUAL	57	37	0	37	20	0.649123
Parental strain had this, but it was LOW_QUAL	1592641	CCGCCGG	TCGGCCCGG	c.39_45delCCGGCGGinsCCGGGCCGA	complex	frameshift_variant&missense_variant	Arg15fs (15/71)	hypothetical protein	0.00543252	0.99875	LOW_QUAL	17	16	16	0	0	1
Parental strain had this, but it was LOW_QUAL	1800611	T	C	n.1800611T>C	snp	intergenic_region	-	[trimeric porin porB]:[LysR family transcriptional regulator OxyR]	1.9383e-13	1	LOW_QUAL	189	95	42	53	94	0.502646

## Sheet: ATCC_J (SPC>2048)
Variant origin	Position	Ref	Alt	HGVS name	Type	Effect	Protein change	Annotation	Phred score	Error probability	Filter	DP (Read depth at the locus)	AO (Alternate allele observation count)	SAF (Number of alternate observations on the forward strand)	SAR (Number of alternate observations on the reverse strand)	RO (Reference allele observation count)	AO/(AO+RO) ratio
New mutation	407399	G	A	c.164G>A	snp	missense_variant	Gly55Asp (55/67)	cold-shock protein	16449.6	< 10^-300	PASS	474	471	262	209	1	0.997881
New mutation	1361880	CTTTGC	CTTTTTGC	c.101_102dupTT	ins	frameshift_variant	Ala35fs (35/473)	sodium:proton antiporter	14184	< 10^-300	PASS	424	408	218	190	0	1
New mutation	1809525	TGGTTACA	TA	c.67_72delGTAACC	del	conservative_inframe_deletion	Val23_Thr24del (23/172)	rpsE (30S ribosomal protein S5)	13901.6	< 10^-300	PASS	419	418	291	127	1	0.997613
New mutation	2122192	CGCAGGCGTTTTTG	CGCAGGCGTTTTTGCAGGCGTTTTTG	c.168_169insCAAAAACGCCTG	ins	conservative_inframe_insertion	Leu56_Gln57insGlnLysArgLeu (56/70)	rpsU (30S ribosomal protein S21)	5643.9	< 10^-300	PASS	398	276	200	76	98	0.737968
Parental strain had this, but it was LOW_QUAL	54804	GCCCCCCCCCCGCCGGT	GCCCCCCCCCCCGCCGGT	c.78_79insG	ins	frameshift_variant	Ala30fs (26/1041)	PilC family type IV pilus tip adhesin	5314.76	< 10^-300	PASS	225	164	84	80	10	0.942529
Parental strain had this, but it was LOW_QUAL	538506	CCTTCTCTTCTCTTCTCTTCTCTTCTCTTCTCTTCTCTTCTCTTCTCTTCTCTTCTCTTCTCTTCCG	CCTTCTCTTCTCTTCTCTTCTCTTCTCTTCTCTTCTCTTCTCTTCTCTTCTCTTCTCTTCTCTTCTCTTCCG	c.82_86dupTCTTC	ins	frameshift_variant	Ala30fs (29/272)	opacity family porin	3661.31	< 10^-300	PASS	206	153	49	104	23	0.869318
Parental strain had this, but it was LOW_QUAL	55241	T	G	n.55241T>G	snp	intergenic_region	-	[PilC family type IV pilus tip adhesin]:[iron-sulfur cluster carrier protein ApbC]	3110.66	< 10^-300	PASS	161	130	85	45	15	0.896552
Parental strain had this, but it was LOW_QUAL	1800583	T	C	n.1800583T>C	snp	intergenic_region	-	[porB, trimeric porin PorB.IA]:[LysR family transcriptional regulator OxyR]	2815.55	2.78612e-282	LOW_QUAL	296	196	74	122	99	0.664407
Parental strain had this, but it was LOW_QUAL	1800569	T	C	n.1800569T>C	snp	intergenic_region	-	[porB, trimeric porin PorB.IA]:[LysR family transcriptional regulator OxyR]	1325.17	3.04089e-133	LOW_QUAL	287	176	68	108	110	0.615385
Parental strain had this, but it was LOW_QUAL	1739583	CGGGGGGGGGAGATT	CGGGGGGGGGGGGGGGGGGGGAGATT	c.744_745insGGGGGGGGGGG	ins	frameshift_variant	Arg249fs (249/374)	glycosyltransferase family 4 protein	465.393	2.88868e-47	LOW_QUAL	30	15	15	0	0	1
Parental strain had this, but it was LOW_QUAL	462159	ATA	ATATTA	n.462161_462162insTTA	ins	intergenic_region	-	[hypothetical protein]:[hypothetical protein]	378.023	1.57652e-38	LOW_QUAL	23	16	16	0	0	1
Parental strain had this, but it was LOW_QUAL	511084	TCCAA	TCCCAA	c.574_575insG	ins	frameshift_variant	Ser193fs (192/278)	polymorphic toxin MafB class 3	333.318	4.65801e-34	LOW_QUAL	18	17	0	17	0	1
Parental strain had this, but it was LOW_QUAL	1841791	AAG	AGAG	n.1841791_1841792insG	ins	intergenic_region	-	[opacity family porin]:[IS1595 family transposase]	284.569	3.49221e-29	PASS	20	10	4	6	1	0.909091
Parental strain had this, but it was LOW_QUAL	1453344	CCTCTCTA	CCTCTCTCTA	n.1453350_1453351insCT	ins	intergenic_region	-	[transferrin-binding protein-like solute binding protein]:[protein adenylyltransferase Fic]	255.832	2.61096e-26	PASS	14	13	4	9	0	1
Parental strain had this, but it was LOW_QUAL	1020902	C	T	n.1020902C>T	snp	intergenic_region	-	[site-specific DNA-methyltransferase]:[peptidylprolyl isomerase]	248.381	1.45178e-25	LOW_QUAL	8	8	2	6	0	1
Parental strain had this, but it was LOW_QUAL	462144	GTTTTCG	GTTTCG	n.462148delT	del	intergenic_region	-	[hypothetical protein]:[hypothetical protein]	152.654	5.4275e-16	PASS	17	17	16	1	0	1
Parental strain had this, but it was LOW_QUAL	1453537	A	C	n.1453537A>C	snp	intergenic_region	-	[transferrin-binding protein-like solute binding protein]:[protein adenylyltransferase Fic]	120.893	8.14142e-13	LOW_QUAL	6	6	4	2	0	1
Parental strain had this, but it was LOW_QUAL	1453541	GC	GAG	n.1453542delCinsAG	complex	intergenic_region	-	[transferrin-binding protein-like solute binding protein]:[protein adenylyltransferase Fic]	117.893	1.62443e-12	LOW_QUAL	6	6	4	2	0	1
Parental strain had this, but it was LOW_QUAL	1021031	TCG	TG	n.1021032delC	del	intergenic_region	-	[site-specific DNA-methyltransferase]:[peptidylprolyl isomerase]	111.717	6.73442e-12	LOW_QUAL	4	4	4	0	0	1
Parental strain had this, but it was LOW_QUAL	1406072	A	G	c.544T>C	snp	missense_variant	Ser182Pro (182/287)	transposase	100.284	9.36699e-11	LOW_QUAL	80	24	0	24	56	0.3
Parental strain had this, but it was LOW_QUAL	1087293	T	C	c.359A>G	snp	missense_variant	Gln120Arg (120/133)	hypothetical protein	96.1428	2.43064e-10	LOW_QUAL	7	7	0	7	0	1
Parental strain had this, but it was LOW_QUAL	459172	T	C	c.100A>G	snp	missense_variant	Lys34Glu (34/71)	hypothetical protein	54.5088	3.54095e-06	LOW_QUAL	3	2	0	2	1	0.666667
Parental strain had this, but it was LOW_QUAL	1841628	T	C	c.30A>G	snp	synonymous_variant	Glu10Glu (10/237)	opacity family porin	40.5243	8.86278e-05	LOW_QUAL	9	7	7	0	2	0.777778
Parental strain had this, but it was LOW_QUAL	461899	C	T	n.461899C>T	snp	intergenic_region	-	[hypothetical protein]:[hypothetical protein]	19.3777	0.0115406	LOW_QUAL	4	4	4	0	0	1
Parental strain had this, but it was LOW_QUAL	1092641	TGGCA	TGGGCA	c.444_445insC	ins	frameshift_variant	Ile150fs (148/438)	replication initiation factor domain-containing protein	4.336	0.368468	LOW_QUAL	3	3	3	0	0	1
Parental strain had this, but it was LOW_QUAL	1592641	CCGCCGG	TCGGCCCGG	c.39_45delCCGGCGGinsCCGGGCCGA	complex	frameshift_variant&missense_variant	Arg15fs (15/71)	hypothetical protein	0.000756037	0.999826	LOW_QUAL	23	22	22	0	0	1
Parental strain had this, but it was LOW_QUAL	1800555	T	C	n.1800555T>C	snp	intergenic_region	-	[porB, trimeric porin PorB.IA]:[LysR family transcriptional regulator OxyR]	1.43347e-12	1	LOW_QUAL	294	156	59	97	138	0.530612
Parental strain had this, but it was LOW_QUAL	1800611	T	C	n.1800611T>C	snp	intergenic_region	-	[porB, trimeric porin PorB.IA]:[LysR family transcriptional regulator OxyR]	4.79753e-13	1	LOW_QUAL	309	141	76	65	168	0.456311

## Sheet: ATCC_K (SPC=32)
Variant origin	Position	Ref	Alt	HGVS name	Type	Effect	Protein change	Annotation	Phred score	Error probability	Filter	DP (Read depth at the locus)	AO (Alternate allele observation count)	SAF (Number of alternate observations on the forward strand)	SAR (Number of alternate observations on the reverse strand)	RO (Reference allele observation count)	AO/(AO+RO) ratio
New mutation	407399	G	A	c.164G>A	snp	missense_variant	Gly55Asp (55/67)	cold-shock protein	14753	< 10^-300	PASS	432	428	243	185	1	0.997669
New mutation	1765219	G	A	c.182G>A	snp	missense_variant	Gly61Glu (61/919)	Rne/Rng family ribonuclease (RNA processing)	13554.8	< 10^-300	PASS	389	387	247	140	1	0.997423
New mutation	1361880	CTTTGC	CTTTTTGC	c.101_102dupTT	ins	frameshift_variant	Ala35fs (35/473)	sodium:proton antiporter	12704.6	< 10^-300	PASS	391	371	201	170	0	1
Parental strain had this, but it was LOW_QUAL	54804	GCCCCCCCCCCGCCGGT	GCCCCCCCCCCCGCCGGT	c.78_79insG	ins	frameshift_variant	Ala30fs (26/1041)	PilC family type IV pilus tip adhesin	4445.08	< 10^-300	PASS	240	153	89	64	22	0.874286
Parental strain had this, but it was LOW_QUAL	1800583	T	C	n.1800583T>C	snp	intergenic_region	-	[porB, trimeric porin PorB.IA]:[LysR family transcriptional regulator OxyR]	1233.6	4.36516e-124	LOW_QUAL	259	150	50	100	109	0.579151
Parental strain had this, but it was LOW_QUAL	538506	CCTTCTCTTCTCTTCTCTTCTCTTCTCTTCTCTTCTCTTCTCTTCTCTTCTCTTCTCTTCTCTTCCG	CCTTCTCTTCTCTTCTCTTCTCTTCTCTTCTCTTCTCTTCTCTTCTCTTCTCTTCTCTTCTCTTCTCTTCCG	c.82_86dupTCTTC	ins	frameshift_variant	Ala30fs (29/272)	opacity family porin	1232.4	5.7544e-124	LOW_QUAL	213	102	31	71	49	0.675497
Parental strain had this, but it was LOW_QUAL	318274	GCATTTCTCATTTCTCATTTCTCATTTCTCATTTCTCATTTCTCATTTCTCATTTCTCATTTCTCATTTCTCATTTCTCATTTCTCATTTCTCATTTCTCATTTCTC	GCATTTCTCATTTCTCATTTCTCATTTCTCATTTCTCATTTCTCATTTCTCATTTCTCATTTCTCATTTCTCATTTCTCATTTCTC	n.318360_318380delATTTCTCATTTCTCATTTCTC	del	intergenic_region	-	[tRNA-Glu]:[hypothetical protein]	894.638	3.43716e-90	PASS	32	31	16	15	0	1
Parental strain had this, but it was LOW_QUAL	462159	ATA	ATATTA	n.462161_462162insTTA	ins	intergenic_region	-	[hypothetical protein]:[hypothetical protein]	395.832	2.61096e-40	LOW_QUAL	34	20	20	0	0	1
Parental strain had this, but it was LOW_QUAL	1739583	CGGGGGGGGGAGATT	CGGGGGGGGGGGGGGGGGGGGAGATT	c.744_745insGGGGGGGGGGG	ins	frameshift_variant	Arg249fs (249/374)	glycosyltransferase family 4 protein	339.062	1.24108e-34	LOW_QUAL	26	11	11	0	0	1
Parental strain had this, but it was LOW_QUAL	511084	TCCAA	TCCCAA	c.574_575insG	ins	frameshift_variant	Ser193fs (192/278)	polymorphic toxin MafB class 3	290.785	8.34642e-30	LOW_QUAL	17	17	0	17	0	1
Parental strain had this, but it was LOW_QUAL	1453344	CCTCTCTA	CCTCTCTCTA	n.1453350_1453351insCT	ins	intergenic_region	-	[transferrin-binding protein-like solute binding protein]:[protein adenylyltransferase Fic]	238.41	1.44212e-24	PASS	18	16	3	13	0	1
Parental strain had this, but it was LOW_QUAL	1406309	G	A	c.307C>T	snp	stop_gained	Gln103* (103/287)	transposase	232.208	6.01451e-24	LOW_QUAL	68	59	0	59	9	0.867647
Parental strain had this, but it was LOW_QUAL	1087293	T	C	c.359A>G	snp	missense_variant	Gln120Arg (120/133)	hypothetical protein	225.16	3.04789e-23	LOW_QUAL	12	10	0	10	2	0.833333
Parental strain had this, but it was LOW_QUAL	1841791	AAG	AGAG	n.1841791_1841792insG	ins	intergenic_region	-	[opacity family porin]:[IS1595 family transposase]	221.88	6.48634e-23	PASS	17	9	4	5	0	1
Parental strain had this, but it was LOW_QUAL	1020902	C	T	n.1020902C>T	snp	intergenic_region	-	[site-specific DNA-methyltransferase]:[peptidylprolyl isomerase]	158.647	1.36553e-16	LOW_QUAL	5	5	2	3	0	1
Parental strain had this, but it was LOW_QUAL	1841628	T	C	c.30A>G	snp	synonymous_variant	Glu10Glu (10/237)	opacity family porin	71.2258	7.54084e-08	LOW_QUAL	3	3	3	0	0	1
Parental strain had this, but it was LOW_QUAL	1453541	GC	GAG	n.1453542delCinsAG	complex	intergenic_region	-	[transferrin-binding protein-like solute binding protein]:[protein adenylyltransferase Fic]	68.6923	1.35136e-07	LOW_QUAL	6	6	3	3	0	1
Parental strain had this, but it was LOW_QUAL	1406072	A	G	c.544T>C	snp	missense_variant	Ser182Pro (182/287)	transposase	65.3409	2.92355e-07	LOW_QUAL	82	19	0	19	63	0.231707
Parental strain had this, but it was LOW_QUAL	1585730	G	C	c.389G>C	snp	missense_variant	Gly130Ala (130/161)	hypothetical protein (DUF3310 domain-containing protein)	49.5659	1.10512e-05	LOW_QUAL	8	6	0	6	2	0.75
Parental strain had this, but it was LOW_QUAL	462144	GTTTTCG	GTTTCG	n.462148delT	del	intergenic_region	-	[hypothetical protein]:[hypothetical protein]	48.623	1.37309e-05	LOW_QUAL	12	12	12	0	0	1
Parental strain had this, but it was LOW_QUAL	1092641	TGGCA	TGGGCA	c.444_445insC	ins	frameshift_variant	Ile150fs (148/438)	replication initiation factor domain-containing protein	45.3126	2.94266e-05	LOW_QUAL	6	6	6	0	0	1
Parental strain had this, but it was LOW_QUAL	461899	C	T	n.461899C>T	snp	intergenic_region	-	[hypothetical protein]:[hypothetical protein]	12.0168	0.0628521	LOW_QUAL	6	6	6	0	0	1
Parental strain had this, but it was LOW_QUAL	1592641	CCGCCGG	TCGGCCCGG	c.39_45delCCGGCGGinsCCGGGCCGA	complex	frameshift_variant&missense_variant	Arg15fs (15/71)	hypothetical protein	0.00415899	0.999043	LOW_QUAL	21	21	21	0	0	1
Parental strain had this, but it was LOW_QUAL	1406267	C	T	c.349G>A	snp	missense_variant	Asp117Asn (117/287)	transposase	0.00227849	0.999475	LOW_QUAL	70	57	0	57	13	0.814286
Parental strain had this, but it was LOW_QUAL	1800597	T	C	n.1800597T>C	snp	intergenic_region	-	[porB, trimeric porin PorB.IA]:[LysR family transcriptional regulator OxyR]	5.13686e-06	0.999999	LOW_QUAL	286	151	90	61	135	0.527972
Parental strain had this, but it was LOW_QUAL	1800569	T	C	n.1800569T>C	snp	intergenic_region	-	[porB, trimeric porin PorB.IA]:[LysR family transcriptional regulator OxyR]	4.01161e-13	1	LOW_QUAL	261	134	43	91	127	0.51341

## Sheet: ATCC_L (SPC=32)
Variant origin	Position	Ref	Alt	HGVS name	Type	Effect	Protein change	Annotation	Phred score	Error probability	Filter	DP (Read depth at the locus)	AO (Alternate allele observation count)	SAF (Number of alternate observations on the forward strand)	SAR (Number of alternate observations on the reverse strand)	RO (Reference allele observation count)	AO/(AO+RO) ratio
New mutation	1486410	C	T	n.1486410C>T	snp	intergenic_region	-	[NCS2 family permease]:[cell division protein FtsZ]	24432.6	< 10^-300	PASS	698	695	398	297	2	0.997131
New mutation	1765219	G	A	c.182G>A	snp	missense_variant	Gly61Glu (61/919)	Rne/Rng family ribonuclease (RNA processing)	18156.6	< 10^-300	PASS	521	518	340	178	3	0.994242
New mutation	1361880	CTTTGC	CTTTTTGC	c.101_102dupTT	ins	frameshift_variant	Ala35fs (35/473)	sodium:proton antiporter	16843.5	< 10^-300	PASS	495	483	257	226	0	1
New mutation	407399	G	A	c.164G>A	snp	missense_variant	Gly55Asp (55/67)	cold-shock protein	15814.8	< 10^-300	PASS	455	455	276	179	0	1
Parental strain had this, but it was LOW_QUAL	54804	GCCCCCCCCCCGCCGGT	GCCCCCCCCCCCGCCGGT	c.78_79insG	ins	frameshift_variant	Ala30fs (26/1041)	PilC family type IV pilus tip adhesin	6409.64	< 10^-300	PASS	294	209	130	79	22	0.904762
New mutation	70581	GGAAGAGAAGAGAAGAGAAGAGAAGAGAAGAGAAGAGAAGAGAAGAGAAGAGAAGAGAAGGT	GGAAGAGAAGAGAAGAGAAGAGAAGAGAAGAGAAGAGAAGAGAAGAGAAGAGAAGAGAAGAGAAGGT	c.18_19insCTTCT	ins	frameshift_variant	Ala27fs (6/269)	opacity family porin	2577.42	1.81134e-258	PASS	244	150	89	61	43	0.777202
Parental strain had this, but it was LOW_QUAL	538506	CCTTCTCTTCTCTTCTCTTCTCTTCTCTTCTCTTCTCTTCTCTTCTCTTCTCTTCTCTTCTCTTCCG	CCTTCTCTTCTCTTCTCTTCTCTTCTCTTCTCTTCTCTTCTCTTCTCTTCTCTTCTCTTCTCTTCTCTTCCG	c.82_86dupTCTTC	ins	frameshift_variant	Ala30fs (29/272)	opacity family porin	2103.34	4.63447e-211	LOW_QUAL	261	144	56	88	83	0.634361
Parental strain had this, but it was LOW_QUAL	318274	GCATTTCTCATTTCTCATTTCTCATTTCTCATTTCTCATTTCTCATTTCTCATTTCTCATTTCTCATTTCTCATTTCTCATTTCTCATTTCTCATTTCTCATTTCTC	GCATTTCTCATTTCTCATTTCTCATTTCTCATTTCTCATTTCTCATTTCTCATTTCTCATTTCTCATTTCTCATTTCTCATTTCTC	n.318360_318380delATTTCTCATTTCTCATTTCTC	del	intergenic_region	-	[tRNA-Glu]:[hypothetical protein]	1415.02	3.14775e-142	PASS	54	50	24	26	0	1
Parental strain had this, but it was LOW_QUAL	1800583	T	C	n.1800583T>C	snp	intergenic_region	-	[porB, trimeric porin PorB.IA]:[LysR family transcriptional regulator OxyR]	875.121	3.07539e-88	LOW_QUAL	167	98	41	57	69	0.586826
Parental strain had this, but it was LOW_QUAL	1453344	CCTCTCTA	CCTCTCTCTA	n.1453350_1453351insCT	ins	intergenic_region	-	[transferrin-binding protein-like solute binding protein]:[protein adenylyltransferase Fic]	451.742	6.69576e-46	LOW_QUAL	32	30	5	25	0	1
Parental strain had this, but it was LOW_QUAL	1739583	CGGGGGGGGGAGATT	CGGGGGGGGGGGGGGGGGGGAGATT	c.744_745insGGGGGGGGGG	ins	frameshift_variant	Arg249fs (249/374)	glycosyltransferase family 4 protein	381.749	6.68498e-39	LOW_QUAL	31	12	12	0	0	1
Parental strain had this, but it was LOW_QUAL	1841791	AAG	GAG	n.1841791A>G	snp	intergenic_region	-	[opacity family porin]:[IS1595 family transposase]	343.911	4.0635e-35	LOW_QUAL	22	12	4	8	0	1
Parental strain had this, but it was LOW_QUAL	1406309	G	A	c.307C>T	snp	stop_gained	Gln103* (103/287)	transposase	304.667	3.41429e-31	LOW_QUAL	53	48	0	48	4	0.923077
Parental strain had this, but it was LOW_QUAL	462144	GTTTTCG	GTTTCG	n.462148delT	del	intergenic_region	-	[hypothetical protein]:[hypothetical protein]	261.858	6.51929e-27	LOW_QUAL	25	25	24	1	0	1
Parental strain had this, but it was LOW_QUAL	511084	TCCAA	TCCCAA	c.574_575insG	ins	frameshift_variant	Ser193fs (192/278)	polymorphic toxin MafB class 3	224.261	3.74887e-23	LOW_QUAL	14	14	0	14	0	1
Parental strain had this, but it was LOW_QUAL	1800569	T	C	n.1800569T>C	snp	intergenic_region	-	[porB, trimeric porin PorB.IA]:[LysR family transcriptional regulator OxyR]	134.84	3.28095e-14	LOW_QUAL	165	90	35	55	75	0.545455
Parental strain had this, but it was LOW_QUAL	1406267	C	T	c.349G>A	snp	missense_variant	Asp117Asn (117/287)	transposase	112.184	6.04784e-12	LOW_QUAL	55	47	0	47	8	0.854545
Parental strain had this, but it was LOW_QUAL	1087293	T	C	c.359A>G	snp	missense_variant	Gln120Arg (120/133)	hypothetical protein	65.7863	2.63858e-07	LOW_QUAL	7	7	0	7	0	1
Parental strain had this, but it was LOW_QUAL	1020902	C	T	n.1020902C>T	snp	intergenic_region	-	[site-specific DNA-methyltransferase]:[peptidylprolyl isomerase]	57.8561	1.63829e-06	LOW_QUAL	2	2	0	2	0	1
Parental strain had this, but it was LOW_QUAL	1021031	TCG	TG	n.1021032delC	del	intergenic_region	-	[site-specific DNA-methyltransferase]:[peptidylprolyl isomerase]	56.8898	2.04654e-06	LOW_QUAL	4	3	3	0	0	1
Parental strain had this, but it was LOW_QUAL	1453541	GC	GAG	n.1453542delCinsAG	complex	intergenic_region	-	[transferrin-binding protein-like solute binding protein]:[protein adenylyltransferase Fic]	56.7156	2.1303e-06	LOW_QUAL	4	4	2	2	0	1
Parental strain had this, but it was LOW_QUAL	1585784	A	C	c.443A>C	snp	missense_variant	His148Pro (148/161)	hypothetical protein (DUF3310 domain-containing protein)	55.1732	3.03865e-06	LOW_QUAL	2	2	2	0	0	1
Parental strain had this, but it was LOW_QUAL	1092641	TGGCA	TGGGCA	c.444_445insC	ins	frameshift_variant	Ile150fs (148/438)	replication initiation factor domain-containing protein	41.0813	7.79597e-05	LOW_QUAL	5	5	5	0	0	1
Parental strain had this, but it was LOW_QUAL	1406072	A	G	c.544T>C	snp	missense_variant	Ser182Pro (182/287)	transposase	26.3546	0.00231494	LOW_QUAL	72	18	0	18	53	0.253521
Parental strain had this, but it was LOW_QUAL	459172	T	C	c.100A>G	snp	missense_variant	Lys34Glu (34/71)	hypothetical protein	23.2621	0.00471835	LOW_QUAL	2	2	0	2	0	1
Parental strain had this, but it was LOW_QUAL	1841628	T	C	c.30A>G	snp	synonymous_variant	Glu10Glu (10/237)	opacity family porin	16.9703	0.0200895	LOW_QUAL	2	2	2	0	0	1
Parental strain had this, but it was LOW_QUAL	461899	C	T	n.461899C>T	snp	intergenic_region	-	[hypothetical protein]:[hypothetical protein]	3.37324	0.459913	LOW_QUAL	6	6	6	0	0	1
Parental strain had this, but it was LOW_QUAL	1453521	TCCCCGT	TCCCCCGT	n.1453525_1453526insC	ins	intergenic_region	-	[transferrin-binding protein-like solute binding protein]:[protein adenylyltransferase Fic]	2.66497	0.541381	LOW_QUAL	2	2	2	0	0	1
Parental strain had this, but it was LOW_QUAL	1585730	G	C	c.389G>C	snp	missense_variant	Gly130Ala (130/161)	hypothetical protein (DUF3310 domain-containing protein)	0.607994	0.869362	LOW_QUAL	3	2	0	2	1	0.666667
Parental strain had this, but it was LOW_QUAL	1592641	CCGCCGG	TCGGCCCGG	c.39_45delCCGGCGGinsCCGGGCCGA	complex	frameshift_variant&missense_variant	Arg15fs (15/71)	hypothetical protein	7.81404e-07	1	LOW_QUAL	14	14	14	0	0	1
Parental strain had this, but it was LOW_QUAL	1800597	T	C	n.1800597T>C	snp	intergenic_region	-	[porB, trimeric porin PorB.IA]:[LysR family transcriptional regulator OxyR]	4.6386e-10	1	LOW_QUAL	181	95	60	35	86	0.524862
Parental strain had this, but it was LOW_QUAL	1406203	G	A	c.413C>T	snp	missense_variant	Ala138Val (138/287)	transposase	1.07392e-11	1	LOW_QUAL	35	16	10	6	18	0.470588

[truncated: 9 more sheets: ATCC_M (SPC=32), ATCC_N (SPC=128), Lactamica_O (SPC>2048), Lactamica_P (SPC>2048), Lactamica_Q (SPC>2048), Lactamica_R (SPC>2048), Sicca_T (SPC>2048), Sicca_U (SPC>2048), Sicca_V (SPC>2048)]
