# Supplementary material for: Evidence for a Constrained Mutational Pathway to High-Level Spectinomycin Resistance in Neisseria: RpsE Loop 2 Mutations and Associated Growth Costs
Source: Int J Mol Sci. 2026 Jul 3;27(13):5971. doi: 10.3390/ijms27135971 (PMC13361928; doi:10.3390/ijms27135971)
Supplement: Supplementary file 1 [file ijms-27-05971-s001.zip › Supplementary Table S2.xlsx]

## Sheet: Energy_by_contact_bio
	wt	Gly28Val + ΔArg29–Met31	ΔIle30	ΔVal21–Thr22	ΔVal25-Gly27	Val21Met	Val21Met + Gly28Ser	Thr22Pro
S5:Lys14 – S4:Asp49	-25.22	-24.16	-27.65	-25.1	-25.29	-28.19	-27.46	-26.17
S5:Val18 – 16S rRNA:U17	0	0	0	0.01	0	0	0	0
S5:Asn19 – 16S rRNA:G1079	0	0	0	0	-0.04	0	0	0
S5:Asn19 – 16S rRNA:A1080	0	0	0	1.36	0.66	0	0	0
S5:Asn19 – 16S rRNA:A1081	0	0	0	-0.2	0	0	0	0
S5:Asn19 – 16S rRNA:U17	-4.15	2.16	-2.76	-5.22	-0.04	0	-3.17	-1.06
S5:Asn19 – 16S rRNA:C18	-1.33	-3.75	-0.25	0	-4.39	0	-0.32	-2.81
S5:Asn19 – 16S rRNA:A16	0	0	0	0.66	-0.22	0	0	-0.04
S5:Arg20 – 16S rRNA:U14	0	0	-1.43	-0.45	0	-0.27	-2.94	0
S5:Arg20 – 16S rRNA:G15	-2.93	0	0	0	0	0	0	0
S5:Arg20 – 16S rRNA:A16	-9.77	-23.89	-22.93	-29.26	-23.05	-21.06	-23.69	-28.68
S5:Arg20 – 16S rRNA:A1081	0	0	0	-0.09	0	0	0	0
S5:Arg20 – 16S rRNA:A1080	0	0	0	0	0	0	0	0
S5:Arg20 – 16S rRNA:U17	-6.61	-2.47	-24	-27.94	0	-32.31	-26.83	-34.55
S5:Met21 – 16S rRNA:A1080	0	0	0	0	0	1	0	0
S5:Met21 – 16S rRNA:A16	0	0	0	0	0	-0.8	0	0
S5:Met21 – 16S rRNA:A1081	0	0	0	0	0	-0.84	0	0
S5:Val21 – 16S rRNA:A1080	-1.47	-2.53	-2.1	0	0	0	-0.72	-2.2
S5:Met21 – 16S rRNA:U17	0	0	0	0	0	-1.55	0	0
S5:Val21 – 16S rRNA:A1081	-0.64	-0.92	-0.91	0	-1.16	0	-0.85	-0.85
S5:Val21 – 16S rRNA:A16	1.05	0.55	1.85	0	0.37	0	1.62	4.08
S5:Met21 – 16S rRNA:G1079	0	0	0	0	0	-0.49	0	0
S5:Val21 – 16S rRNA:U17	-0.32	-6.83	-0.26	0	0	0	-0.29	-0.24
S5:Ser22 – 16S rRNA:A1080	-0.16	-1.21	-0.08	0	0	0	-0.2	0
S5:Ser22 – 16S rRNA:A1081	-0.9	-0.09	-0.69	0	0	-1.04	-0.86	0
S5:Ser22 – 16S rRNA:A16	0.63	1.56	0.44	0	-0.51	0.07	0.35	0
S5:Ser22 – 16S rRNA:G15	-3.79	-2.86	-3.02	0	0	-4.32	-3.53	0
S5:Lys23 – 16S rRNA:U921	-2.26	-2.1	-2.12	0	0	-1.79	-1.54	-1.6
S5:Lys23 – 16S rRNA:U1070	0	0	0	0	0	0	-0.07	0
S5:Lys23 – 16S rRNA:G922	-21.83	-17.92	-17.35	0	0	-20.85	-20.78	-14.35
S5:Lys23 – 16S rRNA:A16	0	0	0	0	-9.42	0	0	0
S5:Lys23 – 16S rRNA:A1081	-1.76	-0.01	-1.96	-2.7	0	-4.68	-1.43	-0.04
S5:Lys23 – 16S rRNA:A1082	-18.38	-21.82	-19.16	-38.43	0	-20.35	-19.66	-20.11
S5:Lys23 – 16S rRNA:G15	0	0.31	0.07	0	-24.93	0.41	0	0
S5:Lys23 – 16S rRNA:A1080	0	0	0	0	0	-0.04	0	0
S5:Lys23 – 16S rRNA:U14	0	0	0	0	0.31	0	0	0
S5:Lys23 – 16S rRNA:U17	0	0	0	0	-19.73	0	0	0
S5:Thr24 – 16S rRNA:G922	-1.11	-0.91	-0.53	0	0	-0.1	-1.46	0.71
S5:Thr24 – 16S rRNA:G15	-0.4	-2.88	-1.87	-3.05	-2.02	-0.6	0	-1.06
S5:Thr24 – 16S rRNA:A16	0	0	0	-1.8	0	0	0	0
S5:Thr24 – 16S rRNA:A1398	-0.56	-3.28	0.29	0	-0.31	-1.43	0.01	0.15
S5:Thr24 – 16S rRNA:A1396	-0.58	-1.04	-0.96	0	0	-0.88	0	-0.51
S5:Thr24 – 16S rRNA:A1081	0	0	0	-6.48	0	0	0	0
S5:Thr24 – 16S rRNA:U1070	0	0	0	0	0	0	0.01	0
S5:Thr24 – 16S rRNA:U921	-5.26	-0.24	-0.4	-1.27	0	-5.18	-2.03	-2.1
S5:Val25 – 16S rRNA:C1069	0	0	0	0	0	0	-0.32	0
S5:Val25 – 16S rRNA:U1070	0.06	0	-0.66	0.05	0	-0.07	-1.02	1.02
S5:Val25 – 16S rRNA:A1398	-1.1	0	-1.67	0	0	-2.7	0	0
S5:Val25 – SCM:1661	-0.05	-0.66	0	0	0	0	-1.48	0
S5:Val25 – 16S rRNA:U921	0	-0.36	0.01	0.54	0	0	0	0.02
S5:Val25 – 16S rRNA:A923	0	-1.1	0	0	0	0	0	0
S5:Val25 – 16S rRNA:G922	2.03	0.69	3.04	-0.28	0	1.55	-0.21	1.83
S5:Lys26 – 16S rRNA:G922	-0.15	0	0.51	2.73	0	0.25	-0.28	0.08
S5:Lys26 – 16S rRNA:G1068	0	0	0	0	0	0	0	0
S5:Lys26 – SCM:1661	1.16	-12.97	-0.01	-0.05	0	-1.22	2.23	1.11
S5:Lys26 – 16S rRNA:U1070	0	-21.17	0	-1.63	0	0	0	0
S5:Lys26 – 16S rRNA:G1193	0	0.46	0	0	0	0	0	0
S5:Lys26 – 16S rRNA:A923	-21.79	0	-2.48	-33.03	0	-3.15	-2.06	-1.28
S5:Lys26 – 16S rRNA:A1398	-0.24	0	0.26	0	0	0.07	0	-0.18
S5:Lys26 – 16S rRNA:C1069	-1.39	0.5	-25.85	-1.49	0	-26.34	-25.43	-25.16
S5:Lys26 – 16S rRNA:C1192	0	-0.38	0	0	0	0	0	0
S5:Lys26 – 16S rRNA:C1388	-0.92	0	0	0	0	0	-23.49	-13.6
S5:Lys26 – 16S rRNA:C1389	0	0	0	0	0	0	0	0
S5:Gly27 – 16S rRNA:G1193	0.03	0	0.05	0	0	0	0	0
S5:Gly27 – 16S rRNA:A1398	0.11	0	0.05	0	0	0.38	-0.64	-0.14
S5:Gly27 – 16S rRNA:A923	0	0	0	0	0	0	0	0
S5:Gly27 – 16S rRNA:C1069	0	0	0	0	0	0	0	0
S5:Gly27 – 16S rRNA:G922	0	0	0	0	0	0	0	0
S5:Gly27 – 16S rRNA:U1070	0	0	0	-6.29	0	0	0	0
S5:Gly27 – 16S rRNA:U1194	-0.23	0	0.31	0	0	0.87	0	-0.1
S5:Gly27 – SCM:1661	0.53	0	0.02	0	0	0	-0.34	-0.44
S5:Gly28 – 16S rRNA:A1398	0.27	0	0	0	0	0.97	0	0.33
S5:Ser28 – 16S rRNA:U1194	0	0	0	0	0	0	-2.87	0
S5:Ser28 – 16S rRNA:G1193	0	0	0	0	0	0	-0.06	0
S5:Arg29 – 16S rRNA:A16	0	0	0	0	0	0	0.6	0
S5:Arg29 – 16S rRNA:C1069	0	0	0.19	0	-2.18	0	0	0
S5:Arg29 – 16S rRNA:C1071	0	0	-27.24	0	0	0	0	0
S5:Arg29 – 16S rRNA:G1193	0	0	-18.33	0	2.9	0	0	0
S5:Arg29 – 16S rRNA:G15	0	0	0	0	0	0.05	0.18	0
S5:Arg29 – 16S rRNA:U1070	0	0	-15.4	0	-18.62	0	0	0
S5:Arg29 – SCM:1661	0	0	0	0	-4.59	0	0	0
S5:Arg29 – 16S rRNA:C1192	0	0	-0.94	0	0	0	0	0
S5:Ile30 – 16S rRNA:U1070	-2.75	0	0	0	0	-0.55	-1.02	-0.76
S5:Ile30 – 16S rRNA:C1071	-1.27	0	0	-1.27	0	0	-0.36	-0.08
S5:Ile30 – 16S rRNA:G15	0	0	0	0	-1.2	0	0	0
S5:Ile30 – 16S rRNA:A1081	0	0	0	0	-0.06	-0.06	0	0
S5:Phe31 – S3:Thr164	0	0	0	-0.37	0	0	0	-0.19
S5:Phe31 – S3:Trp166	0	0	0	-1.35	0	0	0	0
S5:Phe31 – 16S rRNA:C1071	0.01	0	0	0	-0.47	-0.76	0	0
S5:Phe31 – S3:Arg163	0	0	0	0	0	0	0	-0.3
S5:Phe31 – 16S rRNA:G15	0	0	-0.37	0	0	0	0	0
S5:Phe31 – 16S rRNA:G1193	-0.82	0	0	0	-2.52	-0.39	-0.14	-0.13
S5:Phe31 – 16S rRNA:C1192	0	0	0	0	-0.23	0	0	0
S5:Phe31 – S3:Glu165	0	0	0	-0.57	0	0	0	-0.64
S5:Phe31 – 16S rRNA:U1070	0	0	0	0	-0.6	-2.41	0	0
S5:Ser32 – 16S rRNA:A1081	0	-3.99	0	0	0	0	0	0
S5:Thr34 – 16S rRNA:A1081	0	0	0	0	0	-0.11	0	0
S5:Thr34 – 16S rRNA:A1080	-0.19	-3	0	-0.17	-0.18	0	-0.14	0
S5:Phe48 – 16S rRNA:U1078	-0.1	0	-1.36	0	-0.87	-1.21	-0.68	0
S5:Phe48 – 16S rRNA:G1079	-0.11	0	-0.23	0	-0.73	-0.22	-0.82	-0.3
S5:Tyr50 – 16S rRNA:G1077	0	0	-0.06	0	0	0	0	0
S5:Tyr50 – 16S rRNA:A1080	-4.96	-0.73	-3.57	-4.27	-4.54	-4.4	-4.63	-4.52
S5:Tyr50 – 16S rRNA:G1079	-0.87	0.1	-0.16	-0.89	-1.02	0.04	-0.48	0.49
S5:Tyr50 – 16S rRNA:A1081	0	0	0	0	0	0	0	0
S5:Lys52 – 16S rRNA:G1072	0.05	0.06	0.07	0.04	0.04	0.05	0.06	0.05
S5:Lys52 – 16S rRNA:A1081	-22.74	-19.12	-24.1	-31.88	-30.49	-25.08	-25.6	-29.31
S5:Lys52 – 16S rRNA:A1080	-25.13	-6.84	-13.76	-22.82	-22.58	-19.81	-24.2	-22.33
S5:Ala53 – 16S rRNA:G1072	-0.94	-1.01	-0.92	-0.9	-0.97	-0.82	-0.86	-0.84
S5:Arg54 – 16S rRNA:G1072	0	-0.25	0	-0.02	0	0	0	0
S5:Arg54 – 16S rRNA:G1193	-28.3	-34.84	-33.78	-35.17	-28.71	-36.23	-35.38	-36.18
S5:Arg54 – 16S rRNA:U1070	0	0	0	0	0	0	0	0
S5:Arg54 – S3:Trp166	1.37	0	0.08	0.52	1.24	1.21	1.05	0.71
S5:Arg54 – 16S rRNA:C1071	0.05	-12.98	-14.25	-14.01	-16.71	1.26	-15.7	0.48
S5:Arg54 – 16S rRNA:C1192	0	0	0	0	0	0	0	0
S5:Glu55 – S3:Lys134	-22.48	-28.96	-27.43	-26.58	-22.85	-23.86	-21.57	-22.37
S5:Glu55 – S3:Arg130	-17.71	-19.21	-32.06	-19.31	-17.01	-17.62	-17.67	-17.48
S5:Glu55 – S3:Tyr167	-0.15	-0.09	-0.51	-0.07	-0.08	-0.13	-0.1	-0.13
S5:Ala58 – 16S rRNA:G1072	-0.01	-0.02	0	0	0	-0.01	0	-0.01
S5:Lys62 – 16S rRNA:G1072	-21.37	-22.9	-20.65	-21.57	-21.53	-21.37	-21.29	-21.62
S5:Lys62 – 16S rRNA:U1073	-25.76	-27.91	-25.52	-26.47	-25.92	-25.09	-25.6	-25.15
S5:Glu65 – 16S rRNA:U1073	0	0.01	0	0	0	0	0	0
S5:Glu65 – S2:Lys104	0	-21.43	0	-18.64	0	0	0	0
S5:Glu65 – 16S rRNA:G1074	0	0.03	0	0.21	0	0	0	0
S5:Lys66 – 16S rRNA:U1075	-18.58	-20.85	-22.64	-17.01	-19.22	-22.33	-21.47	-15.04
S5:Lys66 – 16S rRNA:G1074	-22.41	-20.61	-23.7	-10.52	-22.71	-21.17	-18.89	-21.69
S5:Arg69 – 16S rRNA:G1074	-16.65	-15.75	-14.55	-14.13	-23.87	-16.6	-23.25	-25.59
S5:Arg69 – 16S rRNA:U1073	0	0	0	0	0	0	0	0
S5:Arg69 – 16S rRNA:U1075	0	0	0	-29.79	0	0	0	0
S5:Arg69 – S2:Lys104	0	1.91	0	0.32	0	0	0	0
S5:Arg69 – S2:Thr101	0	0	0	0.23	0	0	0	0
S5:Asn70 – Mg²⁺:MG1602	0	0	0	0	0	0	0	0
S5:Asn70 – H₂O:HOH1709	-1.8	0	0	0	0	0	0	0
S5:Gln82 – S8:Ala96	-0.3	-0.03	-0.03	-0.04	-0.02	0.25	-0.01	0
S5:Gln82 – S8:Leu98	-1.04	-1.45	-1.75	-1.52	-1.3	-1.78	-1.39	-1.96
S5:Pro84 – S8:Ala96	0	0	0	0.76	0	0	0	0
S5:His83 – S8:Met95	-2.66	-3.4	-3.16	-2.98	-2.64	-1.26	-2.55	-2.69
S5:His83 – S8:Leu98	-0.22	-0.6	-0.67	-0.41	-0.98	0	-1.04	-1.35
S5:His83 – S8:Ala96	1.23	0.86	0	1.79	0	0.45	0.57	0
S5:Lys86 – 16S rRNA:G566	-23.18	-26.27	-30.81	-26.15	-23.56	-31.2	-30.23	-22.52
S5:Lys86 – 16S rRNA:A560	-0.21	-11.48	0.47	-10.83	-0.73	0.73	0.43	0.34
S5:Val88 – 16S rRNA:U863	0	-0.1	0	-0.2	0	0	0	0
S5:His89 – 16S rRNA:U1078	-5.39	0.85	-2.83	1.07	2.72	0.84	0.7	-2.06
S5:His89 – 16S rRNA:A19	0	0	0	0	0.01	0.04	0	0
S5:Thr90 – 16S rRNA:A19	0	-1.12	-0.08	-0.97	-1.24	-1.14	0	-0.11
S5:Thr90 – 16S rRNA:U1078	-1.8	-0.36	-2.21	-0.65	-3.08	-2.91	-2.2	-1.66
S5:Thr90 – 16S rRNA:C18	-0.13	-0.19	-0.52	-0.44	-0.96	-0.8	-0.29	-0.59
S5:Thr90 – 16S rRNA:A865	-4.04	0	-0.74	0	0	0	-0.76	-0.51
S5:Thr90 – 16S rRNA:A864	-1.02	-0.92	-1.59	-1.41	-1.1	-1.19	-1.52	-1.27
S5:Gly91 – 16S rRNA:A19	0.54	0	1.3	0.21	-0.32	-2.83	1.01	1.52
S5:Gly91 – 16S rRNA:U863	0	0	0	0	0	0	0	0
S5:Gly91 – 16S rRNA:U20	0.02	0.01	-0.06	0	-0.05	0.01	-0.06	0.03
S5:Gly91 – 16S rRNA:A864	3.43	0.57	1.9	-1.81	0.77	0.97	1.43	1.19
S5:Ser92 – 16S rRNA:A19	0	0	-0.02	0	-0.01	-0.46	0	0
S5:Arg93 – 16S rRNA:U863	-30.32	-18.92	-29.08	-28.99	-27.85	-25.77	-29.61	-28.79
S5:Arg93 – 16S rRNA:C862	0	0	0	-23.56	0	0	0	0
S5:Arg93 – 16S rRNA:A864	-12.34	0	-11.83	0	-12.32	-13.18	-9.57	-13.34
S5:Phe95 – 16S rRNA:A7	-4.77	-4.83	-4	-4.96	-4.5	-4.33	-4.68	-4.42
S5:Gln97 – 16S rRNA:A7	-2.59	-4.67	-4.68	-3.36	-4.06	-3.74	-3.99	-4.05
S5:Gln97 – 16S rRNA:G6	0	0.5	0.18	0	0	0	0	0
S5:Ala99 – 16S rRNA:G6	-0.69	-0.66	-0.74	-0.27	-0.89	-0.42	-0.88	-0.2
S5:Ser100 – 16S rRNA:G6	-5.78	-6.32	-5.43	-4.1	-4.1	-4.7	-4.47	-4.62
S5:Ser100 – 16S rRNA:U5	-0.08	-1.65	-0.42	-0.98	-0.82	-0.33	-0.51	-0.49
S5:Glu101 – 16S rRNA:U5	0.05	0.1	0.17	1.43	1.27	0.14	-3.92	0.13
S5:Glu101 – S4:Asn84	0	-2.08	-0.6	-4.01	-0.76	-0.63	-0.77	-0.65
S5:Gly102 – S4:Gly86	0	0	-0.01	0	-0.01	-0.01	0	-0.02
S5:Gly102 – S4:Asn84	-2.2	1.36	-1.28	1.18	-0.03	-1.47	1.89	-1.32
S5:Gly102 – S4:His197	0	-0.3	0	-0.4	0	0	0	0
S5:Gly102 – S4:Val200	0	0	0	0	-0.1	0	-0.17	0
S5:Gly102 – 16S rRNA:U5	-0.18	0	0	0	-0.14	0	-0.14	0
S5:Thr103 – S4:Asn84	0	0.46	0.07	0.59	0.08	0.12	0	0.13
S5:Thr103 – 16S rRNA:U5	-2.33	-4.09	-3.85	-3.16	-0.53	-5.09	-0.56	-5.01
S5:Thr103 – S4:Glu201	0	0	0	-0.1	0	0	0	0
S5:Thr103 – S4:His197	0	-0.36	0	-0.46	0	0	0	0
S5:Thr103 – S4:Val200	-0.56	-0.63	-0.68	-0.09	-0.65	-0.41	-0.52	-0.54
S5:Thr103 – 16S rRNA:G6	-2.39	-1.04	-1.1	-1.21	-0.03	-0.64	-2.26	-0.77
S5:Gly104 – S4:Glu201	-0.81	-0.51	-1.4	-0.9	-1.37	-1.24	-1.53	-1.27
S5:Gly104 – S4:His197	1.65	2.41	2.01	2.28	1.94	1.75	1.7	2.08
S5:Ile105 – S4:Glu201	-6.67	-5.89	-4.02	-6.67	-5.86	-5.09	-5.45	-6.04
S5:Ile105 – S4:His197	0.2	0	-0.1	0	0	-0.04	0	0
S5:Ile106 – 16S rRNA:A7	-1.74	-1.52	-1.24	-2.04	-1.97	0	-1.95	-1.69
S5:Ile106 – 16S rRNA:A8	-1.41	-0.67	-1.56	-1.99	-1.32	-1.51	-2.19	-1.89
S5:Ile106 – 16S rRNA:G6	0	0	0	-1.04	-0.94	-0.19	-0.24	-0.79
S5:Ile106 – S4:Ser204	-1.51	-1.11	-1.4	-0.92	-1.56	-1.05	-0.46	-1.09
S5:Ile106 – S4:Glu201	0	-0.79	0	0	0	0	0	0
S5:Ala107 – 16S rRNA:A8	0.46	-0.38	-0.05	0.84	-0.66	-1.05	0.56	0.8
S5:Ala107 – 16S rRNA:G9	0	0	0	-0.11	0	0	-0.08	-0.08
S5:Gly108 – 16S rRNA:A10	-0.05	-0.26	-0.15	-0.28	-0.06	-0.13	0	-0.06
S5:Gly108 – 16S rRNA:A8	2.12	1.44	1.39	1.79	2.08	1.03	2	1.99
S5:Gly108 – 16S rRNA:G9	0.92	1.1	2.41	-5.23	-0.17	2.36	-2.67	-1.98
S5:Gly109 – 16S rRNA:G9	-0.06	0	0.26	0	-0.06	-0.02	0.66	0.23
S5:Gly109 – 16S rRNA:A10	-1.03	-5.22	-0.98	-1.08	-1.01	-1.08	-0.43	-0.9
S5:Ala110 – 16S rRNA:A10	-5.06	0	0	-6.22	-5.67	-6.16	-6.29	-5.47
S5:Ala110 – 16S rRNA:G9	0	0	0	0	0	0	0	0
S5:Met111 – 16S rRNA:A8	0	-0.88	-0.04	0	0	-0.51	0	0
S5:Met111 – 16S rRNA:G9	0.94	1.22	1.27	-0.34	0.75	1.13	-0.02	0.16
S5:Arg112 – S4:Gln53	2.44	9.39	2.55	2.53	2.62	2.15	1.79	2.52
S5:Arg112 – S4:Glu201	-15.96	-13.34	-13.38	-17.02	-20.57	-13.57	-15.28	-18.41
S5:Arg112 – S4:Asp49	-19.93	-20.94	-16.73	-17.87	-21.27	-18.06	-17.19	-19.81
S5:Arg112 – 16S rRNA:A8	0.27	0.17	0.44	0	0	-0.07	0.34	0.86
S5:Glu116 – S4:Asp49	0	0	0	0	0	0.04	0.04	0
S5:His121 – S4:His197	0	0	-0.02	0	0	-0.03	0	0
S5:Leu124 – 16S rRNA:G6	-1.37	-2.66	-1.2	-3.04	-1.33	-0.45	-1.33	-2.89
S5:Leu124 – 16S rRNA:A7	-1.74	-0.89	-1.76	-0.5	-2.17	-1.92	-2.03	-1.46
S5:Ala125 – 16S rRNA:A7	0.01	-0.17	0	-0.23	-0.12	0	-0.33	-0.61
S5:Ala125 – 16S rRNA:A8	-0.65	-0.77	-0.77	-0.83	-0.86	-0.57	-0.55	-0.63
S5:Ala125 – 16S rRNA:G9	-0.05	0.02	0.03	-0.04	0.04	0.02	0.02	-0.02
S5:Lys126 – 16S rRNA:A298	0	0	0	0.06	0	0	0	0
S5:Lys126 – 16S rRNA:G9	-21.13	-22.3	-20	-2.99	-8.4	-24.81	-7.74	-1.68
S5:Lys126 – 16S rRNA:G558	0	0.55	-4.79	0	-0.03	-1.12	0	-2.46
S5:Lys126 – 16S rRNA:A8	-19.03	-17.1	-19.78	-18.17	1.14	1.32	-21.09	-0.02
S5:Lys126 – 16S rRNA:A7	0	0.32	0	0.53	0.01	0	0.17	0
S5:Lys126 – 16S rRNA:A559	-21.12	-20.08	-1.74	-22.96	-25.27	-18.55	-25.45	-19.99
S5:Ala127 – 16S rRNA:G9	-2.88	-6.4	-4.84	-6.09	-6.29	-5.85	0	-5.04
S5:Ala127 – 16S rRNA:A559	0	0	0	0	0.04	0.03	0	0.01
S5:Tyr128 – 16S rRNA:G568	0	0	0	-0.01	0	0	0	0
S5:Tyr128 – 16S rRNA:A560	0.24	0.56	-0.03	0.16	-0.09	0.23	0.49	-0.03
S5:Gly129 – 16S rRNA:U20	-0.34	0.08	12.98	0.51	13.01	10.25	8.1	16.25
S5:Gly129 – H₂O:HOH202	0	-0.8	0	-0.9	0	0	0	0
S5:Gly129 – Mg²⁺:MG1622	0	0	-3.91	0	-3.8	-3.87	-4.1	-3.24
S5:Gly129 – 16S rRNA:A19	0	0	0	0	0	0	0	0
S5:Gly129 – 16S rRNA:A560	0	0	0	0	0.03	0	0.01	0.07
S5:Gly129 – H₂O:HOH203	-1.9	0	0	0	0	0	0	0
S5:Ser130 – 16S rRNA:A19	-1.36	-2.29	-2.01	-2.09	-3.11	-3.37	-2.69	-2.46
S5:Ser130 – 16S rRNA:U20	-0.66	-1.13	-0.22	-1.14	-0.07	0	-0.01	0
S5:Ser130 – H₂O:HOH201	-1.6	0	-1.5	0	-1.4	0	-1.2	0
S5:Ser130 – Mg²⁺:MG1622	0	0	0.02	0	0.01	0	0	0
S5:Thr131 – 16S rRNA:G9	0	-0.1	0	0	0	0	-0.41	0
S5:Thr131 – H₂O:HOH203	-1.5	-1.6	-1.6	-1.6	-2.3	-1.6	0	-2.3
S5:Thr131 – Mg²⁺:MG1622	0	0	0	0	0	0	0	0
S5:Thr131 – 16S rRNA:A10	0	0	0	0.03	0	0	-3.42	0.01
S5:Asn132 – 16S rRNA:A19	-2.05	-7.25	-2.09	-7.29	-2.12	-0.9	-1.64	-1.05
S5:Asn132 – 16S rRNA:C18	-4.1	-1.36	-3.76	-5.58	-2.96	-5.52	-4.93	-5.82
S5:Ile134 – 16S rRNA:G1079	-0.07	0	-0.13	-0.5	-0.98	-1.24	-0.17	-1.43
S5:Ile134 – 16S rRNA:U1078	-0.49	-0.65	-1.08	-1.14	-0.8	-0.78	-0.75	-0.45
S5:Ile134 – 16S rRNA:C18	-0.51	-0.66	-0.94	-1.15	-0.69	-1.08	-1.13	-0.6
S5:Asn135 – 16S rRNA:A19	-5.62	-5.9	-6.04	-6.11	-5.99	-5.48	-5.46	-5.84
S5:Asn135 – 16S rRNA:C18	0.51	0.69	0.19	0.25	-0.05	0.03	0.33	0.16
S5:Asn135 – 16S rRNA:U1078	-3.28	-4.75	-3.2	-7.82	-2.19	-2.7	-1.87	-4.62
S5:Arg138 – 16S rRNA:G1079	0	0	0	-1.07	-14.46	0	0	-0.26
S5:Arg138 – 16S rRNA:U1078	4.53	2.34	5.34	-1.24	6.73	5.16	6.44	1.85
S5:Asn148 – S8:Ala129	0	0	0	0	0	0	0	0
S5:Asn148 – S8:Met95	-1.67	0	-2.81	0	-2.41	-0.82	0	0
S5:Asn148 – S8:Leu98	-0.34	0	0	0	0	0	-0.08	0
S5:Asn148 – S8:Glu72	-4.9	0	-4.98	0	-5.05	-8.26	0	-4.25
S5:Pro150 – S8:Leu98	-2.42	-1.32	-2.51	-1.1	-2.46	-2.4	-1.91	0
S5:Met152 – S8:Phe65	-1.9	-1.49	-0.81	-1.04	-1.6	0	-1.09	-1.76
S5:Met152 – S8:Gln66	0.06	-0.31	-1.06	0	-1.45	-1.82	-0.65	-0.4
S5:Val153 – S8:Met95	0	-1.15	-0.95	-1.18	-0.44	-0.45	0	0
S5:Val153 – S8:Leu98	-1.13	-2.45	-2.23	-2.28	-2.19	-2.33	-1.01	-2.55
S5:Val153 – S8:Gly99	0	0	-0.21	0	0	0	0	0
S5:Val153 – S8:Ala129	0	0	-0.17	-0.08	0	0	0	0
S5:Ala155 – S8:Phe65	-2.66	-3.42	-2.7	-1.99	-1.73	-1.64	-1.68	-2.1
S5:Lys156 – S8:Tyr64	0	0.02	0	0	0	0	0	0
S5:Lys156 – S8:Gly43	0.02	0	0	0	0	0	0.01	0.02
S5:Lys156 – S8:Val71	0.23	0	0.28	0.5	0	0.13	0.29	0.22
S5:Lys156 – S8:Glu72	-18.15	-21	-24.76	-29.28	-17.91	-15.76	-27.78	-14.6
S5:Lys156 – S8:Ala69	-0.07	-0.29	0	0	0	0	-0.09	-0.09
S5:Lys156 – S8:Ala129	-25.6	-20.93	-22.49	-8.12	-19.91	-25.74	-27.06	-25.04
S5:Lys156 – S8:Val70	-15.03	-16.29	-14.08	-8.98	-15.3	-12.2	-14.86	-15.08
S5:Lys156 – S8:Phe65	-3.49	-1.98	-1.97	-3.64	-4.43	-1.33	-3.14	-3.85
S5:Lys156 – S8:Lys68	0	1.82	0	0	0.31	0	0	0
S5:Lys156 – S8:Phe44	0	0	-0.24	0	0	-0.45	0	0
S5:Arg157 – S8:Glu42	-31.92	-37.75	-32.83	-35.16	-31.44	-33.49	-30.09	-29.59
S5:Arg157 – S8:Ala129	0	0	0	-0.61	0	0	0	0
S5:Arg157 – S8:Gly99	-3.41	-0.13	0	0.51	-2.17	-3.8	-2.55	-2.02
S5:Arg157 – S8:Ile100	-1.07	-0.7	-1.11	-1.98	-1.07	-0.7	-1.1	-1.09
S5:Arg157 – S8:Leu98	-5.54	-9.41	-7.4	-8.42	-6.06	-5.94	-5.38	-5.15
S5:Arg157 – S8:Phe44	-2.57	-4	-2.74	-3.92	-2.98	-3.14	-2.73	-2.75
S5:Arg157 – S8:Val70	-1.29	-2.23	-0.82	-1.9	-1.36	-1.19	-1.39	-1.4
S5:Arg157 – S8:Gly97	0	0	0	0	0	0	0	0
S5:Arg157 – S8:Gly43	-1.03	-0.96	-0.97	-1.37	-0.94	-0.91	-0.86	-1.05
S5:Gly158 – S8:Lys63	0	-11.39	-10.19	-0.11	-10.35	-10.26	-10.15	-10.13
S5:Gly158 – S8:Gly43	8.02	0.62	1.41	0.03	2.09	1.9	0.11	0.45
S5:Gly158 – S8:Glu42	-0.6	0	-0.21	0	-0.16	-0.17	0	0
S5:Lys159 – S8:Tyr64	-10.06	-8.84	-0.08	-11.9	-0.01	0	-9.93	-10.33
S5:Lys159 – S8:Glu46	0	0	0	0.01	0	0	0	-0.01
S5:Lys159 – S8:Gly43	0	0	0	-0.11	0	0	0	0
S5:Lys159 – S8:Lys63	-0.1	-7.49	-11.3	-14.22	-15.18	-15.42	-9.78	-9.82
S5:Lys159 – S8:Phe65	1.16	1.1	-0.68	0.92	-0.81	-4.77	2.78	2.17
S5:Lys159 – S8:Val70	-0.95	0	-0.45	-0.84	0	0	-1.01	-0.98
S5:Pro22 – 16S rRNA:G15	0	0	0	0	0	0	0	-3.57
S5:Pro22 – 16S rRNA:A16	0	0	0	0	0	0	0	2.56
S5:Pro22 – 16S rRNA:A1081	0	0	0	0	0	0	0	0.41
S5:Pro22 – 16S rRNA:A1080	0	0	0	0	0	0	0	-0.08
S5:Leu36 – 16S rRNA:G1079	0	0	-0.46	0	-0.17	0	0	0

## Sheet: Delta_vs_WT_bio
	Gly28Val + ΔArg29–Met31	ΔIle30	ΔVal21–Thr22	ΔVal25-Gly27	Val21Met	Val21Met + Gly28Ser	Thr22Pro	MeanAbsChange
S5:Lys14 – S4:Asp49	1.06	-2.43	0.12	-0.07	-2.97	-2.24	-0.95	1.40571
S5:Val18 – 16S rRNA:U17	0	0	0.01	0	0	0	0	0.00142857
S5:Asn19 – 16S rRNA:G1079	0	0	0	-0.04	0	0	0	0.00571429
S5:Asn19 – 16S rRNA:A1080	0	0	1.36	0.66	0	0	0	0.288571
S5:Asn19 – 16S rRNA:A1081	0	0	-0.2	0	0	0	0	0.0285714
S5:Asn19 – 16S rRNA:U17	6.31	1.39	-1.07	4.11	4.15	0.98	3.09	3.01429
S5:Asn19 – 16S rRNA:C18	-2.42	1.08	1.33	-3.06	1.33	1.01	-1.48	1.67286
S5:Asn19 – 16S rRNA:A16	0	0	0.66	-0.22	0	0	-0.04	0.131429
S5:Arg20 – 16S rRNA:U14	0	-1.43	-0.45	0	-0.27	-2.94	0	0.727143
S5:Arg20 – 16S rRNA:G15	2.93	2.93	2.93	2.93	2.93	2.93	2.93	2.93
S5:Arg20 – 16S rRNA:A16	-14.12	-13.16	-19.49	-13.28	-11.29	-13.92	-18.91	14.8814
S5:Arg20 – 16S rRNA:A1081	0	0	-0.09	0	0	0	0	0.0128571
S5:Arg20 – 16S rRNA:A1080	0	0	0	0	0	0	0	0
S5:Arg20 – 16S rRNA:U17	4.14	-17.39	-21.33	6.61	-25.7	-20.22	-27.94	17.6186
S5:Met21 – 16S rRNA:A1080	0	0	0	0	1	0	0	0.142857
S5:Met21 – 16S rRNA:A16	0	0	0	0	-0.8	0	0	0.114286
S5:Met21 – 16S rRNA:A1081	0	0	0	0	-0.84	0	0	0.12
S5:Val21 – 16S rRNA:A1080	-1.06	-0.63	1.47	1.47	1.47	0.75	-0.73	1.08286
S5:Met21 – 16S rRNA:U17	0	0	0	0	-1.55	0	0	0.221429
S5:Val21 – 16S rRNA:A1081	-0.28	-0.27	0.64	-0.52	0.64	-0.21	-0.21	0.395714
S5:Val21 – 16S rRNA:A16	-0.5	0.8	-1.05	-0.68	-1.05	0.57	3.03	1.09714
S5:Met21 – 16S rRNA:G1079	0	0	0	0	-0.49	0	0	0.07
S5:Val21 – 16S rRNA:U17	-6.51	0.06	0.32	0.32	0.32	0.03	0.08	1.09143
S5:Ser22 – 16S rRNA:A1080	-1.05	0.08	0.16	0.16	0.16	-0.04	0.16	0.258571
S5:Ser22 – 16S rRNA:A1081	0.81	0.21	0.9	0.9	-0.14	0.04	0.9	0.557143
S5:Ser22 – 16S rRNA:A16	0.93	-0.19	-0.63	-1.14	-0.56	-0.28	-0.63	0.622857
S5:Ser22 – 16S rRNA:G15	0.93	0.77	3.79	3.79	-0.53	0.26	3.79	1.98
S5:Lys23 – 16S rRNA:U921	0.16	0.14	2.26	2.26	0.47	0.72	0.66	0.952857
S5:Lys23 – 16S rRNA:U1070	0	0	0	0	0	-0.07	0	0.01
S5:Lys23 – 16S rRNA:G922	3.91	4.48	21.83	21.83	0.98	1.05	7.48	8.79429
S5:Lys23 – 16S rRNA:A16	0	0	0	-9.42	0	0	0	1.34571
S5:Lys23 – 16S rRNA:A1081	1.75	-0.2	-0.94	1.76	-2.92	0.33	1.72	1.37429
S5:Lys23 – 16S rRNA:A1082	-3.44	-0.78	-20.05	18.38	-1.97	-1.28	-1.73	6.80429
S5:Lys23 – 16S rRNA:G15	0.31	0.07	0	-24.93	0.41	0	0	3.67429
S5:Lys23 – 16S rRNA:A1080	0	0	0	0	-0.04	0	0	0.00571429
S5:Lys23 – 16S rRNA:U14	0	0	0	0.31	0	0	0	0.0442857
S5:Lys23 – 16S rRNA:U17	0	0	0	-19.73	0	0	0	2.81857
S5:Thr24 – 16S rRNA:G922	0.2	0.58	1.11	1.11	1.01	-0.35	1.82	0.882857
S5:Thr24 – 16S rRNA:G15	-2.48	-1.47	-2.65	-1.62	-0.2	0.4	-0.66	1.35429
S5:Thr24 – 16S rRNA:A16	0	0	-1.8	0	0	0	0	0.257143
S5:Thr24 – 16S rRNA:A1398	-2.72	0.85	0.56	0.25	-0.87	0.57	0.71	0.932857
S5:Thr24 – 16S rRNA:A1396	-0.46	-0.38	0.58	0.58	-0.3	0.58	0.07	0.421429
S5:Thr24 – 16S rRNA:A1081	0	0	-6.48	0	0	0	0	0.925714
S5:Thr24 – 16S rRNA:U1070	0	0	0	0	0	0.01	0	0.00142857
S5:Thr24 – 16S rRNA:U921	5.02	4.86	3.99	5.26	0.08	3.23	3.16	3.65714
S5:Val25 – 16S rRNA:C1069	0	0	0	0	0	-0.32	0	0.0457143
S5:Val25 – 16S rRNA:U1070	-0.06	-0.72	-0.01	-0.06	-0.13	-1.08	0.96	0.431429
S5:Val25 – 16S rRNA:A1398	1.1	-0.57	1.1	1.1	-1.6	1.1	1.1	1.09571
S5:Val25 – SCM:1661	-0.61	0.05	0.05	0.05	0.05	-1.43	0.05	0.327143
S5:Val25 – 16S rRNA:U921	-0.36	0.01	0.54	0	0	0	0.02	0.132857
S5:Val25 – 16S rRNA:A923	-1.1	0	0	0	0	0	0	0.157143
S5:Val25 – 16S rRNA:G922	-1.34	1.01	-2.31	-2.03	-0.48	-2.24	-0.2	1.37286
S5:Lys26 – 16S rRNA:G922	0.15	0.66	2.88	0.15	0.4	-0.13	0.23	0.657143
S5:Lys26 – 16S rRNA:G1068	0	0	0	0	0	0	0	0
S5:Lys26 – SCM:1661	-14.13	-1.17	-1.21	-1.16	-2.38	1.07	-0.05	3.02429
S5:Lys26 – 16S rRNA:U1070	-21.17	0	-1.63	0	0	0	0	3.25714
S5:Lys26 – 16S rRNA:G1193	0.46	0	0	0	0	0	0	0.0657143
S5:Lys26 – 16S rRNA:A923	21.79	19.31	-11.24	21.79	18.64	19.73	20.51	19.0014
S5:Lys26 – 16S rRNA:A1398	0.24	0.5	0.24	0.24	0.31	0.24	0.06	0.261429
S5:Lys26 – 16S rRNA:C1069	1.89	-24.46	-0.1	1.39	-24.95	-24.04	-23.77	14.3714
S5:Lys26 – 16S rRNA:C1192	-0.38	0	0	0	0	0	0	0.0542857
S5:Lys26 – 16S rRNA:C1388	0.92	0.92	0.92	0.92	0.92	-22.57	-12.68	5.69286
S5:Lys26 – 16S rRNA:C1389	0	0	0	0	0	0	0	0
S5:Gly27 – 16S rRNA:G1193	-0.03	0.02	-0.03	-0.03	-0.03	-0.03	-0.03	0.0285714
S5:Gly27 – 16S rRNA:A1398	-0.11	-0.06	-0.11	-0.11	0.27	-0.75	-0.25	0.237143
S5:Gly27 – 16S rRNA:A923	0	0	0	0	0	0	0	0
S5:Gly27 – 16S rRNA:C1069	0	0	0	0	0	0	0	0
S5:Gly27 – 16S rRNA:G922	0	0	0	0	0	0	0	0
S5:Gly27 – 16S rRNA:U1070	0	0	-6.29	0	0	0	0	0.898571
S5:Gly27 – 16S rRNA:U1194	0.23	0.54	0.23	0.23	1.1	0.23	0.13	0.384286
S5:Gly27 – SCM:1661	-0.53	-0.51	-0.53	-0.53	-0.53	-0.87	-0.97	0.638571
S5:Gly28 – 16S rRNA:A1398	-0.27	-0.27	-0.27	-0.27	0.7	-0.27	0.06	0.301429
S5:Ser28 – 16S rRNA:U1194	0	0	0	0	0	-2.87	0	0.41
S5:Ser28 – 16S rRNA:G1193	0	0	0	0	0	-0.06	0	0.00857143
S5:Arg29 – 16S rRNA:A16	0	0	0	0	0	0.6	0	0.0857143
S5:Arg29 – 16S rRNA:C1069	0	0.19	0	-2.18	0	0	0	0.338571
S5:Arg29 – 16S rRNA:C1071	0	-27.24	0	0	0	0	0	3.89143
S5:Arg29 – 16S rRNA:G1193	0	-18.33	0	2.9	0	0	0	3.03286
S5:Arg29 – 16S rRNA:G15	0	0	0	0	0.05	0.18	0	0.0328571
S5:Arg29 – 16S rRNA:U1070	0	-15.4	0	-18.62	0	0	0	4.86
S5:Arg29 – SCM:1661	0	0	0	-4.59	0	0	0	0.655714
S5:Arg29 – 16S rRNA:C1192	0	-0.94	0	0	0	0	0	0.134286
S5:Ile30 – 16S rRNA:U1070	2.75	2.75	2.75	2.75	2.2	1.73	1.99	2.41714
S5:Ile30 – 16S rRNA:C1071	1.27	1.27	0	1.27	1.27	0.91	1.19	1.02571
S5:Ile30 – 16S rRNA:G15	0	0	0	-1.2	0	0	0	0.171429
S5:Ile30 – 16S rRNA:A1081	0	0	0	-0.06	-0.06	0	0	0.0171429
S5:Phe31 – S3:Thr164	0	0	-0.37	0	0	0	-0.19	0.08
S5:Phe31 – S3:Trp166	0	0	-1.35	0	0	0	0	0.192857
S5:Phe31 – 16S rRNA:C1071	-0.01	-0.01	-0.01	-0.48	-0.77	-0.01	-0.01	0.185714
S5:Phe31 – S3:Arg163	0	0	0	0	0	0	-0.3	0.0428571
S5:Phe31 – 16S rRNA:G15	0	-0.37	0	0	0	0	0	0.0528571
S5:Phe31 – 16S rRNA:G1193	0.82	0.82	0.82	-1.7	0.43	0.68	0.69	0.851429
S5:Phe31 – 16S rRNA:C1192	0	0	0	-0.23	0	0	0	0.0328571
S5:Phe31 – S3:Glu165	0	0	-0.57	0	0	0	-0.64	0.172857
S5:Phe31 – 16S rRNA:U1070	0	0	0	-0.6	-2.41	0	0	0.43
S5:Ser32 – 16S rRNA:A1081	-3.99	0	0	0	0	0	0	0.57
S5:Thr34 – 16S rRNA:A1081	0	0	0	0	-0.11	0	0	0.0157143
S5:Thr34 – 16S rRNA:A1080	-2.81	0.19	0.02	0.01	0.19	0.05	0.19	0.494286
S5:Phe48 – 16S rRNA:U1078	0.1	-1.26	0.1	-0.77	-1.11	-0.58	0.1	0.574286
S5:Phe48 – 16S rRNA:G1079	0.11	-0.12	0.11	-0.62	-0.11	-0.71	-0.19	0.281429
S5:Tyr50 – 16S rRNA:G1077	0	-0.06	0	0	0	0	0	0.00857143
S5:Tyr50 – 16S rRNA:A1080	4.23	1.39	0.69	0.42	0.56	0.33	0.44	1.15143
S5:Tyr50 – 16S rRNA:G1079	0.97	0.71	-0.02	-0.15	0.91	0.39	1.36	0.644286
S5:Tyr50 – 16S rRNA:A1081	0	0	0	0	0	0	0	0
S5:Lys52 – 16S rRNA:G1072	0.01	0.02	-0.01	-0.01	0	0.01	0	0.00857143
S5:Lys52 – 16S rRNA:A1081	3.62	-1.36	-9.14	-7.75	-2.34	-2.86	-6.57	4.80571
S5:Lys52 – 16S rRNA:A1080	18.29	11.37	2.31	2.55	5.32	0.93	2.8	6.22429
S5:Ala53 – 16S rRNA:G1072	-0.07	0.02	0.04	-0.03	0.12	0.08	0.1	0.0657143
S5:Arg54 – 16S rRNA:G1072	-0.25	0	-0.02	0	0	0	0	0.0385714
S5:Arg54 – 16S rRNA:G1193	-6.54	-5.48	-6.87	-0.41	-7.93	-7.08	-7.88	6.02714
S5:Arg54 – 16S rRNA:U1070	0	0	0	0	0	0	0	0
S5:Arg54 – S3:Trp166	-1.37	-1.29	-0.85	-0.13	-0.16	-0.32	-0.66	0.682857
S5:Arg54 – 16S rRNA:C1071	-13.03	-14.3	-14.06	-16.76	1.21	-15.75	0.43	10.7914
S5:Arg54 – 16S rRNA:C1192	0	0	0	0	0	0	0	0
S5:Glu55 – S3:Lys134	-6.48	-4.95	-4.1	-0.37	-1.38	0.91	0.11	2.61429
S5:Glu55 – S3:Arg130	-1.5	-14.35	-1.6	0.7	0.09	0.04	0.23	2.64429
S5:Glu55 – S3:Tyr167	0.06	-0.36	0.08	0.07	0.02	0.05	0.02	0.0942857
S5:Ala58 – 16S rRNA:G1072	-0.01	0.01	0.01	0.01	0	0.01	0	0.00714286
S5:Lys62 – 16S rRNA:G1072	-1.53	0.72	-0.2	-0.16	0	0.08	-0.25	0.42
S5:Lys62 – 16S rRNA:U1073	-2.15	0.24	-0.71	-0.16	0.67	0.16	0.61	0.671429
S5:Glu65 – 16S rRNA:U1073	0.01	0	0	0	0	0	0	0.00142857
S5:Glu65 – S2:Lys104	-21.43	0	-18.64	0	0	0	0	5.72429
S5:Glu65 – 16S rRNA:G1074	0.03	0	0.21	0	0	0	0	0.0342857
S5:Lys66 – 16S rRNA:U1075	-2.27	-4.06	1.57	-0.64	-3.75	-2.89	3.54	2.67429
S5:Lys66 – 16S rRNA:G1074	1.8	-1.29	11.89	-0.3	1.24	3.52	0.72	2.96571
S5:Arg69 – 16S rRNA:G1074	0.9	2.1	2.52	-7.22	0.05	-6.6	-8.94	4.04714
S5:Arg69 – 16S rRNA:U1073	0	0	0	0	0	0	0	0
S5:Arg69 – 16S rRNA:U1075	0	0	-29.79	0	0	0	0	4.25571
S5:Arg69 – S2:Lys104	1.91	0	0.32	0	0	0	0	0.318571
S5:Arg69 – S2:Thr101	0	0	0.23	0	0	0	0	0.0328571
S5:Asn70 – Mg²⁺:MG1602	0	0	0	0	0	0	0	0
S5:Asn70 – H₂O:HOH1709	1.8	1.8	1.8	1.8	1.8	1.8	1.8	1.8
S5:Gln82 – S8:Ala96	0.27	0.27	0.26	0.28	0.55	0.29	0.3	0.317143
S5:Gln82 – S8:Leu98	-0.41	-0.71	-0.48	-0.26	-0.74	-0.35	-0.92	0.552857
S5:Pro84 – S8:Ala96	0	0	0.76	0	0	0	0	0.108571
S5:His83 – S8:Met95	-0.74	-0.5	-0.32	0.02	1.4	0.11	-0.03	0.445714
S5:His83 – S8:Leu98	-0.38	-0.45	-0.19	-0.76	0.22	-0.82	-1.13	0.564286
S5:His83 – S8:Ala96	-0.37	-1.23	0.56	-1.23	-0.78	-0.66	-1.23	0.865714
S5:Lys86 – 16S rRNA:G566	-3.09	-7.63	-2.97	-0.38	-8.02	-7.05	0.66	4.25714
S5:Lys86 – 16S rRNA:A560	-11.27	0.68	-10.62	-0.52	0.94	0.64	0.55	3.60286
S5:Val88 – 16S rRNA:U863	-0.1	0	-0.2	0	0	0	0	0.0428571
S5:His89 – 16S rRNA:U1078	6.24	2.56	6.46	8.11	6.23	6.09	3.33	5.57429
S5:His89 – 16S rRNA:A19	0	0	0	0.01	0.04	0	0	0.00714286
S5:Thr90 – 16S rRNA:A19	-1.12	-0.08	-0.97	-1.24	-1.14	0	-0.11	0.665714
S5:Thr90 – 16S rRNA:U1078	1.44	-0.41	1.15	-1.28	-1.11	-0.4	0.14	0.847143
S5:Thr90 – 16S rRNA:C18	-0.06	-0.39	-0.31	-0.83	-0.67	-0.16	-0.46	0.411429
S5:Thr90 – 16S rRNA:A865	4.04	3.3	4.04	4.04	4.04	3.28	3.53	3.75286
S5:Thr90 – 16S rRNA:A864	0.1	-0.57	-0.39	-0.08	-0.17	-0.5	-0.25	0.294286
S5:Gly91 – 16S rRNA:A19	-0.54	0.76	-0.33	-0.86	-3.37	0.47	0.98	1.04429
S5:Gly91 – 16S rRNA:U863	0	0	0	0	0	0	0	0
S5:Gly91 – 16S rRNA:U20	-0.01	-0.08	-0.02	-0.07	-0.01	-0.08	0.01	0.04
S5:Gly91 – 16S rRNA:A864	-2.86	-1.53	-5.24	-2.66	-2.46	-2	-2.24	2.71286
S5:Ser92 – 16S rRNA:A19	0	-0.02	0	-0.01	-0.46	0	0	0.07
S5:Arg93 – 16S rRNA:U863	11.4	1.24	1.33	2.47	4.55	0.71	1.53	3.31857
S5:Arg93 – 16S rRNA:C862	0	0	-23.56	0	0	0	0	3.36571
S5:Arg93 – 16S rRNA:A864	12.34	0.51	12.34	0.02	-0.84	2.77	-1	4.26
S5:Phe95 – 16S rRNA:A7	-0.06	0.77	-0.19	0.27	0.44	0.09	0.35	0.31
S5:Gln97 – 16S rRNA:A7	-2.08	-2.09	-0.77	-1.47	-1.15	-1.4	-1.46	1.48857
S5:Gln97 – 16S rRNA:G6	0.5	0.18	0	0	0	0	0	0.0971429
S5:Ala99 – 16S rRNA:G6	0.03	-0.05	0.42	-0.2	0.27	-0.19	0.49	0.235714
S5:Ser100 – 16S rRNA:G6	-0.54	0.35	1.68	1.68	1.08	1.31	1.16	1.11429
S5:Ser100 – 16S rRNA:U5	-1.57	-0.34	-0.9	-0.74	-0.25	-0.43	-0.41	0.662857
S5:Glu101 – 16S rRNA:U5	0.05	0.12	1.38	1.22	0.09	-3.97	0.08	0.987143
S5:Glu101 – S4:Asn84	-2.08	-0.6	-4.01	-0.76	-0.63	-0.77	-0.65	1.35714
S5:Gly102 – S4:Gly86	0	-0.01	0	-0.01	-0.01	0	-0.02	0.00714286
S5:Gly102 – S4:Asn84	3.56	0.92	3.38	2.17	0.73	4.09	0.88	2.24714
S5:Gly102 – S4:His197	-0.3	0	-0.4	0	0	0	0	0.1
S5:Gly102 – S4:Val200	0	0	0	-0.1	0	-0.17	0	0.0385714
S5:Gly102 – 16S rRNA:U5	0.18	0.18	0.18	0.04	0.18	0.04	0.18	0.14
S5:Thr103 – S4:Asn84	0.46	0.07	0.59	0.08	0.12	0	0.13	0.207143
S5:Thr103 – 16S rRNA:U5	-1.76	-1.52	-0.83	1.8	-2.76	1.77	-2.68	1.87429
S5:Thr103 – S4:Glu201	0	0	-0.1	0	0	0	0	0.0142857
S5:Thr103 – S4:His197	-0.36	0	-0.46	0	0	0	0	0.117143
S5:Thr103 – S4:Val200	-0.07	-0.12	0.47	-0.09	0.15	0.04	0.02	0.137143
S5:Thr103 – 16S rRNA:G6	1.35	1.29	1.18	2.36	1.75	0.13	1.62	1.38286
S5:Gly104 – S4:Glu201	0.3	-0.59	-0.09	-0.56	-0.43	-0.72	-0.46	0.45
S5:Gly104 – S4:His197	0.76	0.36	0.63	0.29	0.1	0.05	0.43	0.374286
S5:Ile105 – S4:Glu201	0.78	2.65	0	0.81	1.58	1.22	0.63	1.09571
S5:Ile105 – S4:His197	-0.2	-0.3	-0.2	-0.2	-0.24	-0.2	-0.2	0.22
S5:Ile106 – 16S rRNA:A7	0.22	0.5	-0.3	-0.23	1.74	-0.21	0.05	0.464286
S5:Ile106 – 16S rRNA:A8	0.74	-0.15	-0.58	0.09	-0.1	-0.78	-0.48	0.417143
S5:Ile106 – 16S rRNA:G6	0	0	-1.04	-0.94	-0.19	-0.24	-0.79	0.457143
S5:Ile106 – S4:Ser204	0.4	0.11	0.59	-0.05	0.46	1.05	0.42	0.44
S5:Ile106 – S4:Glu201	-0.79	0	0	0	0	0	0	0.112857
S5:Ala107 – 16S rRNA:A8	-0.84	-0.51	0.38	-1.12	-1.51	0.1	0.34	0.685714
S5:Ala107 – 16S rRNA:G9	0	0	-0.11	0	0	-0.08	-0.08	0.0385714
S5:Gly108 – 16S rRNA:A10	-0.21	-0.1	-0.23	-0.01	-0.08	0.05	-0.01	0.0985714
S5:Gly108 – 16S rRNA:A8	-0.68	-0.73	-0.33	-0.04	-1.09	-0.12	-0.13	0.445714
S5:Gly108 – 16S rRNA:G9	0.18	1.49	-6.15	-1.09	1.44	-3.59	-2.9	2.40571
S5:Gly109 – 16S rRNA:G9	0.06	0.32	0.06	0	0.04	0.72	0.29	0.212857
S5:Gly109 – 16S rRNA:A10	-4.19	0.05	-0.05	0.02	-0.05	0.6	0.13	0.727143
S5:Ala110 – 16S rRNA:A10	5.06	5.06	-1.16	-0.61	-1.1	-1.23	-0.41	2.09
S5:Ala110 – 16S rRNA:G9	0	0	0	0	0	0	0	0
S5:Met111 – 16S rRNA:A8	-0.88	-0.04	0	0	-0.51	0	0	0.204286
S5:Met111 – 16S rRNA:G9	0.28	0.33	-1.28	-0.19	0.19	-0.96	-0.78	0.572857
S5:Arg112 – S4:Gln53	6.95	0.11	0.09	0.18	-0.29	-0.65	0.08	1.19286
S5:Arg112 – S4:Glu201	2.62	2.58	-1.06	-4.61	2.39	0.68	-2.45	2.34143
S5:Arg112 – S4:Asp49	-1.01	3.2	2.06	-1.34	1.87	2.74	0.12	1.76286
S5:Arg112 – 16S rRNA:A8	-0.1	0.17	-0.27	-0.27	-0.34	0.07	0.59	0.258571
S5:Glu116 – S4:Asp49	0	0	0	0	0.04	0.04	0	0.0114286
S5:His121 – S4:His197	0	-0.02	0	0	-0.03	0	0	0.00714286
S5:Leu124 – 16S rRNA:G6	-1.29	0.17	-1.67	0.04	0.92	0.04	-1.52	0.807143
S5:Leu124 – 16S rRNA:A7	0.85	-0.02	1.24	-0.43	-0.18	-0.29	0.28	0.47
S5:Ala125 – 16S rRNA:A7	-0.18	-0.01	-0.24	-0.13	-0.01	-0.34	-0.62	0.218571
S5:Ala125 – 16S rRNA:A8	-0.12	-0.12	-0.18	-0.21	0.08	0.1	0.02	0.118571
S5:Ala125 – 16S rRNA:G9	0.07	0.08	0.01	0.09	0.07	0.07	0.03	0.06
S5:Lys126 – 16S rRNA:A298	0	0	0.06	0	0	0	0	0.00857143
S5:Lys126 – 16S rRNA:G9	-1.17	1.13	18.14	12.73	-3.68	13.39	19.45	9.95571
S5:Lys126 – 16S rRNA:G558	0.55	-4.79	0	-0.03	-1.12	0	-2.46	1.27857
S5:Lys126 – 16S rRNA:A8	1.93	-0.75	0.86	20.17	20.35	-2.06	19.01	9.30429
S5:Lys126 – 16S rRNA:A7	0.32	0	0.53	0.01	0	0.17	0	0.147143
S5:Lys126 – 16S rRNA:A559	1.04	19.38	-1.84	-4.15	2.57	-4.33	1.13	4.92
S5:Ala127 – 16S rRNA:G9	-3.52	-1.96	-3.21	-3.41	-2.97	2.88	-2.16	2.87286
S5:Ala127 – 16S rRNA:A559	0	0	0	0.04	0.03	0	0.01	0.0114286
S5:Tyr128 – 16S rRNA:G568	0	0	-0.01	0	0	0	0	0.00142857
S5:Tyr128 – 16S rRNA:A560	0.32	-0.27	-0.08	-0.33	-0.01	0.25	-0.27	0.218571
S5:Gly129 – 16S rRNA:U20	0.42	13.32	0.85	13.35	10.59	8.44	16.59	9.08
S5:Gly129 – H₂O:HOH202	-0.8	0	-0.9	0	0	0	0	0.242857
S5:Gly129 – Mg²⁺:MG1622	0	-3.91	0	-3.8	-3.87	-4.1	-3.24	2.70286
S5:Gly129 – 16S rRNA:A19	0	0	0	0	0	0	0	0
S5:Gly129 – 16S rRNA:A560	0	0	0	0.03	0	0.01	0.07	0.0157143
S5:Gly129 – H₂O:HOH203	1.9	1.9	1.9	1.9	1.9	1.9	1.9	1.9
S5:Ser130 – 16S rRNA:A19	-0.93	-0.65	-0.73	-1.75	-2.01	-1.33	-1.1	1.21429
S5:Ser130 – 16S rRNA:U20	-0.47	0.44	-0.48	0.59	0.66	0.65	0.66	0.564286
S5:Ser130 – H₂O:HOH201	1.6	0.1	1.6	0.2	1.6	0.4	1.6	1.01429
S5:Ser130 – Mg²⁺:MG1622	0	0.02	0	0.01	0	0	0	0.00428571
S5:Thr131 – 16S rRNA:G9	-0.1	0	0	0	0	-0.41	0	0.0728571
S5:Thr131 – H₂O:HOH203	-0.1	-0.1	-0.1	-0.8	-0.1	1.5	-0.8	0.5
S5:Thr131 – Mg²⁺:MG1622	0	0	0	0	0	0	0	0
S5:Thr131 – 16S rRNA:A10	0	0	0.03	0	0	-3.42	0.01	0.494286
S5:Asn132 – 16S rRNA:A19	-5.2	-0.04	-5.24	-0.07	1.15	0.41	1	1.87286
S5:Asn132 – 16S rRNA:C18	2.74	0.34	-1.48	1.14	-1.42	-0.83	-1.72	1.38143
S5:Ile134 – 16S rRNA:G1079	0.07	-0.06	-0.43	-0.91	-1.17	-0.1	-1.36	0.585714
S5:Ile134 – 16S rRNA:U1078	-0.16	-0.59	-0.65	-0.31	-0.29	-0.26	0.04	0.328571
S5:Ile134 – 16S rRNA:C18	-0.15	-0.43	-0.64	-0.18	-0.57	-0.62	-0.09	0.382857
S5:Asn135 – 16S rRNA:A19	-0.28	-0.42	-0.49	-0.37	0.14	0.16	-0.22	0.297143
S5:Asn135 – 16S rRNA:C18	0.18	-0.32	-0.26	-0.56	-0.48	-0.18	-0.35	0.332857
S5:Asn135 – 16S rRNA:U1078	-1.47	0.08	-4.54	1.09	0.58	1.41	-1.34	1.50143
S5:Arg138 – 16S rRNA:G1079	0	0	-1.07	-14.46	0	0	-0.26	2.25571
S5:Arg138 – 16S rRNA:U1078	-2.19	0.81	-5.77	2.2	0.63	1.91	-2.68	2.31286
S5:Asn148 – S8:Ala129	0	0	0	0	0	0	0	0
S5:Asn148 – S8:Met95	1.67	-1.14	1.67	-0.74	0.85	1.67	1.67	1.34429
S5:Asn148 – S8:Leu98	0.34	0.34	0.34	0.34	0.34	0.26	0.34	0.328571
S5:Asn148 – S8:Glu72	4.9	-0.08	4.9	-0.15	-3.36	4.9	0.65	2.70571
S5:Pro150 – S8:Leu98	1.1	-0.09	1.32	-0.04	0.02	0.51	2.42	0.785714
S5:Met152 – S8:Phe65	0.41	1.09	0.86	0.3	1.9	0.81	0.14	0.787143
S5:Met152 – S8:Gln66	-0.37	-1.12	-0.06	-1.51	-1.88	-0.71	-0.46	0.872857
S5:Val153 – S8:Met95	-1.15	-0.95	-1.18	-0.44	-0.45	0	0	0.595714
S5:Val153 – S8:Leu98	-1.32	-1.1	-1.15	-1.06	-1.2	0.12	-1.42	1.05286
S5:Val153 – S8:Gly99	0	-0.21	0	0	0	0	0	0.03
S5:Val153 – S8:Ala129	0	-0.17	-0.08	0	0	0	0	0.0357143
S5:Ala155 – S8:Phe65	-0.76	-0.04	0.67	0.93	1.02	0.98	0.56	0.708571
S5:Lys156 – S8:Tyr64	0.02	0	0	0	0	0	0	0.00285714
S5:Lys156 – S8:Gly43	-0.02	-0.02	-0.02	-0.02	-0.02	-0.01	0	0.0157143
S5:Lys156 – S8:Val71	-0.23	0.05	0.27	-0.23	-0.1	0.06	-0.01	0.135714
S5:Lys156 – S8:Glu72	-2.85	-6.61	-11.13	0.24	2.39	-9.63	3.55	5.2
S5:Lys156 – S8:Ala69	-0.22	0.07	0.07	0.07	0.07	-0.02	-0.02	0.0771429
S5:Lys156 – S8:Ala129	4.67	3.11	17.48	5.69	-0.14	-1.46	0.56	4.73
S5:Lys156 – S8:Val70	-1.26	0.95	6.05	-0.27	2.83	0.17	-0.05	1.65429
S5:Lys156 – S8:Phe65	1.51	1.52	-0.15	-0.94	2.16	0.35	-0.36	0.998571
S5:Lys156 – S8:Lys68	1.82	0	0	0.31	0	0	0	0.304286
S5:Lys156 – S8:Phe44	0	-0.24	0	0	-0.45	0	0	0.0985714
S5:Arg157 – S8:Glu42	-5.83	-0.91	-3.24	0.48	-1.57	1.83	2.33	2.31286
S5:Arg157 – S8:Ala129	0	0	-0.61	0	0	0	0	0.0871429
S5:Arg157 – S8:Gly99	3.28	3.41	3.92	1.24	-0.39	0.86	1.39	2.07
S5:Arg157 – S8:Ile100	0.37	-0.04	-0.91	0	0.37	-0.03	-0.02	0.248571
S5:Arg157 – S8:Leu98	-3.87	-1.86	-2.88	-0.52	-0.4	0.16	0.39	1.44
S5:Arg157 – S8:Phe44	-1.43	-0.17	-1.35	-0.41	-0.57	-0.16	-0.18	0.61
S5:Arg157 – S8:Val70	-0.94	0.47	-0.61	-0.07	0.1	-0.1	-0.11	0.342857
S5:Arg157 – S8:Gly97	0	0	0	0	0	0	0	0
S5:Arg157 – S8:Gly43	0.07	0.06	-0.34	0.09	0.12	0.17	-0.02	0.124286
S5:Gly158 – S8:Lys63	-11.39	-10.19	-0.11	-10.35	-10.26	-10.15	-10.13	8.94
S5:Gly158 – S8:Gly43	-7.4	-6.61	-7.99	-5.93	-6.12	-7.91	-7.57	7.07571
S5:Gly158 – S8:Glu42	0.6	0.39	0.6	0.44	0.43	0.6	0.6	0.522857
S5:Lys159 – S8:Tyr64	1.22	9.98	-1.84	10.05	10.06	0.13	-0.27	4.79286
S5:Lys159 – S8:Glu46	0	0	0.01	0	0	0	-0.01	0.00285714
S5:Lys159 – S8:Gly43	0	0	-0.11	0	0	0	0	0.0157143
S5:Lys159 – S8:Lys63	-7.39	-11.2	-14.12	-15.08	-15.32	-9.68	-9.72	11.7871
S5:Lys159 – S8:Phe65	-0.06	-1.84	-0.24	-1.97	-5.93	1.62	1.01	1.81
S5:Lys159 – S8:Val70	0.95	0.5	0.11	0.95	0.95	-0.06	-0.03	0.507143
S5:Pro22 – 16S rRNA:G15	0	0	0	0	0	0	-3.57	0.51
S5:Pro22 – 16S rRNA:A16	0	0	0	0	0	0	2.56	0.365714
S5:Pro22 – 16S rRNA:A1081	0	0	0	0	0	0	0.41	0.0585714
S5:Pro22 – 16S rRNA:A1080	0	0	0	0	0	0	-0.08	0.0114286
S5:Leu36 – 16S rRNA:G1079	0	-0.46	0	-0.17	0	0	0	0.09

## Sheet: Top_changes_bio
	Gly28Val + ΔArg29–Met31	ΔIle30	ΔVal21–Thr22	ΔVal25-Gly27	Val21Met	Val21Met + Gly28Ser	Thr22Pro	MeanAbsChange
S5:Arg20 – 16S rRNA:A16	-14.12	-13.16	-19.49	-13.28	-11.29	-13.92	-18.91	14.8814
S5:Arg20 – 16S rRNA:U17	4.14	-17.39	-21.33	6.61	-25.7	-20.22	-27.94	17.6186
S5:Lys23 – 16S rRNA:G922	3.91	4.48	21.83	21.83	0.98	1.05	7.48	8.79429
S5:Lys23 – 16S rRNA:A1082	-3.44	-0.78	-20.05	18.38	-1.97	-1.28	-1.73	6.80429
S5:Lys26 – 16S rRNA:A923	21.79	19.31	-11.24	21.79	18.64	19.73	20.51	19.0014
S5:Lys26 – 16S rRNA:C1069	1.89	-24.46	-0.1	1.39	-24.95	-24.04	-23.77	14.3714
S5:Lys26 – 16S rRNA:C1388	0.92	0.92	0.92	0.92	0.92	-22.57	-12.68	5.69286
S5:Arg29 – 16S rRNA:U1070	0	-15.4	0	-18.62	0	0	0	4.86
S5:Lys52 – 16S rRNA:A1080	18.29	11.37	2.31	2.55	5.32	0.93	2.8	6.22429
S5:Lys52 – 16S rRNA:A1081	3.62	-1.36	-9.14	-7.75	-2.34	-2.86	-6.57	4.80571
S5:Arg54 – 16S rRNA:C1071	-13.03	-14.3	-14.06	-16.76	1.21	-15.75	0.43	10.7914
S5:Arg54 – 16S rRNA:G1193	-6.54	-5.48	-6.87	-0.41	-7.93	-7.08	-7.88	6.02714
S5:Glu65 – S2:Lys104	-21.43	0	-18.64	0	0	0	0	5.72429
S5:His89 – 16S rRNA:U1078	6.24	2.56	6.46	8.11	6.23	6.09	3.33	5.57429
S5:Arg93 – 16S rRNA:A864	12.34	0.51	12.34	0.02	-0.84	2.77	-1	4.26
S5:Lys126 – 16S rRNA:A8	1.93	-0.75	0.86	20.17	20.35	-2.06	19.01	9.30429
S5:Lys126 – 16S rRNA:G9	-1.17	1.13	18.14	12.73	-3.68	13.39	19.45	9.95571
S5:Lys126 – 16S rRNA:A559	1.04	19.38	-1.84	-4.15	2.57	-4.33	1.13	4.92
S5:Gly129 – 16S rRNA:U20	0.42	13.32	0.85	13.35	10.59	8.44	16.59	9.08
S5:Lys156 – S8:Glu72	-2.85	-6.61	-11.13	0.24	2.39	-9.63	3.55	5.2
S5:Lys156 – S8:Ala129	4.67	3.11	17.48	5.69	-0.14	-1.46	0.56	4.73
S5:Gly158 – S8:Gly43	-7.4	-6.61	-7.99	-5.93	-6.12	-7.91	-7.57	7.07571
S5:Gly158 – S8:Lys63	-11.39	-10.19	-0.11	-10.35	-10.26	-10.15	-10.13	8.94
S5:Lys159 – S8:Lys63	-7.39	-11.2	-14.12	-15.08	-15.32	-9.68	-9.72	11.7871
S5:Lys159 – S8:Tyr64	1.22	9.98	-1.84	10.05	10.06	0.13	-0.27	4.79286
